# Supplementary material for: Genome-wide Association Study of a Panel of Vietnamese Rice Landraces Reveals New QTLs for Tolerance to Water Deficit During the Vegetative Phase
Source: Rice (N Y). 2019 Jan 28;12:4. doi: 10.1186/s12284-018-0258-6 (PMC6357217; doi:10.1186/s12284-018-0258-6)
Supplement: Supplementary file 1 — Table S1. List of the 190 accessions used in the experiment. Table S2. Experiment map. Table S3. Standard evaluation score (SES) of drought sensitivity and recovery at vegetative stage (IRRI, 2002). Table S4. Abbreviations and full name of traits monitored in this study. Table S5. Descriptive statistics of the full panel for selected traits. RWC_T0, relative water content before drought treatment; RWC_T1 to RWC_T4, relative water content after 1 to 4 weeks of drought stress; RWC_S1 to RWC_S4, slope of relative water content after 1 to 4 weeks of drought stress; Score1 to Score4, drought sensitivity score after 1 to 4 weeks of drought stress; Recovery, recovery ability; RCGR, relative crop growth rate. Table S6. Correlation matrix between examined traits in the full panel computed by Pearson method (below the diagonal). Probabilities above the diagonal (in bold, significant at P < 0.05). F = full panel; I = indica subpanel; J = japonica subpanel). RWC_T0, relative water content before drought treatment; RWC_T1 to RWC_T4, relative water content after 1 to 4 weeks of drought stress; RWC_S1 to RWC_S4, slope of relative water content after 1 to 4 weeks of drought stress; Score1 to Score4, drought sensitivity score after 1 to 4 weeks of drought stress; Recovery, recovery ability; RCGR, relative crop growth rate. Table S7. Summary of genome-wide significant associations at P < 5e-04 for the full panel (F), the indica (I) and japonica (J) subpanels. RWC_T0, relative water content before drought treatment; RWC_T1 to RWC_T4, relative water content after 1 to 4 weeks of drought stress; RWC_S1 to RWC_S4, slope of relative water content after 1 to 4 weeks of drought stress; Score1 to Score4, drought sensitivity score after 1 to 4 weeks of drought stress; Recovery, recovery ability; RCGR, relative crop growth rate. Table S8. QTLs colocalized with the QTLs for drought-related traits detected in mapping populations from TropGeneDB. RWC_T0, relative water content before drought trea [file 12284_2018_258_MOESM1_ESM.xlsx]

## Sheet: Table S1
Table S1 List of the 190 accessions used in the experiment
ID	Name	Genebank n°	Province	Type	Ecosyst.	Group	Sub pop
AZ	AZUCENA	IRGC_328	na	IMP	UP	J	J
G1	TEP HAI PHONG	VNPRC_11	Hai Phong	TRAD	U	I	Im
G10	TAM SON NAM DINH	VNPRC_216	Nam Dinh	TRAD	U	I	I4
G100	KHAU QUAI DANG 2	VNPRC_6969	TuyenQuang	TRAD	UP	I	J1
G101	DIEO KBIN	VNPRC_7295	Tay Nguyen	TRAD	U	J	J1
G102	TZO KOH DANG 2	VNPRC_7303	ThuaThien Hue	TRAD	U	I	Im
G103	CU PUA DANG 1	VNPRC_7304	ThuaThien Hue	TRAD	U	J	Jm
G104	CU PUA DANG 2	VNPRC_7305	ThuaThien Hue	TRAD	U	I	Im
G105	NEP THAI LAN	VNPRC_7312	Ha Giang	TRAD	U	I	I3
G106	NEP HAI HAU	VNPRC_7316	NinhBinh	TRAD	IR	J	J2
G107	NEP THAI BINH LUN	VNPRC_7317	NinhBinh	TRAD	IR	J	J2
G108	TAM AP BE	VNPRC_7318	NinhBinh	TRAD	IR	m	m
G109	MANH GIE	VNPRC_7349	QuangBinh	TRAD	UP	I	Im
G11	TAM TRON HAI DUONG	VNPRC_219	Hai Duong	TRAD	U	I	I4
G110	RAN TRANG	VNPRC_7823	BinhThuan	TRAD	UP	I	Im
G111	NEP RAY	VNPRC_7824	BinhThuan	TRAD	UP	I	Im
G113	NANG THIET	VNPRC_7827	Vung Tau	TRAD	IR	I	I2
G115	KOI LOI	VNPRC_7910	na	TRAD	U	I	Im
G117	KHAO SANG	VNPRC_7930	Quang Tri	TRAD	UP	J	Jm
G119	L26	VNPRC_9198	na	IMP	U	I	Im
G12	TAM CAO VINH PHUC	VNPRC_226	VinhPhuc	TRAD	U	I	I4
G120	BAY THANH	VNPRC_9219	Ca Mau	TRAD	na	I	I2
G121	CA RO	VNPRC_9246	TayNinh	TRAD	IR	I	Im
G124	NEP DEN	VNPRC_9355	QuangNinh	TRAD	IR	J	J2
G125	NEP NUONG	VNPRC_9356	QuangNinh	TRAD	U	I	Im
G126	KHAU DAM DOI	VNPRC_9466	Nghe An	TRAD	UP	J	J1
G128	KHAU DAM	VNPRC_9476	Nghe An	TRAD	UP	J	J1
G129	LC93-2	VNPRC_9507	KhanhHoa	TRAD	UP	I	Im
G130	LUA DA BO	VNPRC_9509	KhanhHoa	TRAD	UP	J	J3
G131	PADAI LONG KHANH	VNPRC_9517	KhanhHoa	TRAD	UP	J	J3
G132	PADAI TLIG JUG	VNPRC_9520	KhanhHoa	TRAD	UP	I	Im
G133	A 330	VNPRC_9524	KhanhHoa	IMP	IR	I	I1
G134	PADAI CALOC	VNPRC_9530	KhanhHoa	TRAD	UP	J	Jm
G136	PHUOC LONG	VNPRC_9541	KhanhHoa	TRAD	UP	I	Im
G138	NANG QUAT	VNPRC_9563	Ben Tre	TRAD	RL	I	Im
G139	LUA NANG DEN	VNPRC_9568	Ben Tre	TRAD	RL	I	I2
G14	TAM NHO BAC NINH	VNPRC_318	Bac Ninh	TRAD	na	I	I4
G140	LUA BAY DANH	VNPRC_9570	Ben Tre	TRAD	RL	I	I2
G141	LUA NANG NIEU CHUM	VNPRC_9573	Ben Tre	TRAD	RL	I	I2
G143	NEP TROI CHO	VNPRC_9576	Ben Tre	TRAD	RL	I	I2
G144	LUA MUA DIA PHUONG	VNPRC_9578	Ben Tre	TRAD	RL	I	I2
G145	BA RIA	VNPRC_9580	Ben Tre	TRAD	RL	J	J1
G146	NANG LOAN HAT TRON	VNPRC_9584	Ben Tre	TRAD	RL	I	I2
G147	LUA NANG LOAN HAT DAI	VNPRC_9585	Ben Tre	TRAD	IR	I	I2
G150	NEP DIA PHUONG	VNPRC_9595	Ben Tre	TRAD	IR	I	I2
G152	LOC SOM	VNPRC_9871	Bac Giang	TRAD	U	J	J1
G153	TE NUONG	VNPRC_9874	ThanhHoa	TRAD	UP	I	I3
G154	NEP THOM	VNPRC_9878	Ha Tay	TRAD	IR	J	J2
G155	KHAU PE LANH	VNPRC_9908	Son La	TRAD	UP	I	I3
G156	LUA K	VNPRC_9967	na	TRAD	U	I	Im
G157	SO CRIOONG	VNPRC_9984	Sekong	TRAD	U	J	Jm
G158	VA TAI ANA ACU	VNPRC_12049	NinhThuan	TRAD	UP	J	J3
G16	NEP VAN RUONG HOA BINH	VNPRC_384	HoaBinh	TRAD	na	J	J2
G160	JASMINE	VNPRC_12059	An Giang	IMP	UP	I	Im
G161	BN1	VNPRC_12066	An Giang	IMP	IR	I	Im
G162	NEANG CON	VNPRC_12068	An Giang	TRAD	UP	I	I2
G163	CA CHOCH CHAP	VNPRC_12071	An Giang	TRAD	UP	I	Im
G165	GIONG 90 NGAY	VNPRC_12083	KienGiang	TRAD	RL	I	I1
G166	CHIN TEO	VNPRC_12086	KienGiang	TRAD	U	I	I2
G167	THAN NONG MUA	VNPRC_12088	KienGiang	TRAD	RL	I	I2
G168	OM1490	VNPRC_12101	KienGiang	IMP	IR	I	I1
G169	JASMINE 95	VNPRC_12102	KienGiang	IMP	IR	I	I1
G17	NEP GA GAY HAI DUONG	VNPRC_394	Hai Duong	TRAD	U	I	Im
G170	OM 504 JAPAN	VNPRC_12103	KienGiang	IMP	IR	I	I1
G171	NEP THAI	VNPRC_12104	KienGiang	TRAD	IR	I	I1
G172	VND 95-20	VNPRC_12105	KienGiang	IMP	IR	I	I1
G173	TAM THOM TRUNG QUOC	VNPRC_12107	KienGiang	TRAD	IR	I	Im
G177	CHAM HOM	VNPRC_12563	HoaBinh	TRAD	U	J	J1
G178	KHAU CHINH PHU	VNPRC_12573	HoaBinh	TRAD	U	J	J1
G179	BLAO PU LAU	VNPRC_12581	HoaBinh	TRAD	U	J	J1
G18	NEP QUYT HAI DUONG	VNPRC_407	Hai Duong	TRAD	U	I	I4
G180	CA DUNG HAT	VNPRC_12637	na	TRAD	na	I	I2
G181	BLAU PLAN PIENG	VNPRC_12970	Son La	TRAD	UP	I	I6
G182	KHAU MO	VNPRC_13008	Son La	TRAD	UP	I	I6
G183	KHAU PE LANH	VNPRC_13076	Son La	TRAD	UP	I	Im
G186	KHAU NO	VNPRC_13309	Son La	TRAD	UP	I	Im
G187	KHAU DUONG PHUONG	VNPRC_13320	Son La	TRAD	UP	J	J1
G189	KHAU NAM RINH	VNPRC_13362	Dien Bien	TRAD	UP	I	I3
G19	ON	VNPRC_509	na	TRAD	na	I	Im
G190	PLE PHMA CHUA	VNPRC_13363	Dien Bien	TRAD	UP	I	Im
G191	KHAU TAN	VNPRC_13422	Dien Bien	TRAD	RL	J	J2
G192	KHAU BAO THAI	VNPRC_13423	Dien Bien	TRAD	RL	I	Im
G193	BLE PE XA	VNPRC_13424	Dien Bien	TRAD	UP	J	J1
G194	BLE BLAU LIA	VNPRC_13425	Dien Bien	TRAD	UP	J	J1
G195	BLE BDE	VNPRC_13426	Dien Bien	TRAD	UP	J	J1
G196	BLE CO PON	VNPRC_13427	Dien Bien	TRAD	UP	m	m
G2	TA CO LAO CAI	VNPRC_58	Lao Cai	TRAD	U	I	Im
G20	TE LE HOA BINH	VNPRC_553	HoaBinh	TRAD	U	I	I4
G200	CHA FU NU	VNPRC_13431	Lai Chau	TRAD	UP	J	J1
G201	CHA XU PHU LU	VNPRC_13435	Lai Chau	TRAD	UP	I	Im
G202	NONG TO	VNPRC_13442	Lai Chau	TRAD	UP	J	J1
G203	PLAU CA BANH	VNPRC_14212	Dien Bien	TRAD	UP	J	J1
G204	PLE DO	VNPRC_14215	Dien Bien	TRAD	UP	J	J1
G206	BLE BLAU DO	VNPRC_14252	Son La	TRAD	UP	J	J1
G207	KHAU LUA	VNPRC_14278	Son La	TRAD	RL	m	m
G208	KHAU BOONG LAM	VNPRC_14279	Son La	TRAD	RL	I	Im
G209	BLE CHO	VNPRC_14386	Lai Chau	TRAD	UP	I	I6
G21	GIE TRANG HOA BINH	VNPRC_614	HoaBinh	TRAD	U	I	I4
G210	KHAU LECH	VNPRC_14408	Lao Cai	TRAD	UP	J	J1
G211	PLAU NGOANG PLAC	VNPRC_14587	Lao Cai	TRAD	UP	I	Im
G212	PLAU BULAT	VNPRC_14589	Lao Cai	TRAD	UP	J	J1
G214	BLE BLAU DO	VNPRC_14596	Lao Cai	TRAD	RL	J	Jm
G216	TOM BEO BUA	VNPRC_14607	Lao Cai	TRAD	RL	J	J1
G217	BLE BLAU SOA	VNPRC_14615	Lao Cai	TRAD	RL	J	J1
G219	KHAU LA LANH	VNPRC_14792	Son La	TRAD	RL	I	Im
G22	TRUNG TRANG TUYEN QUANG	VNPRC_760	na	TRAD	U	I	I4
G220	PLE LA	VNPRC_T5300	na	TRAD	UP	J	J1
G221	KHAU MAC CO	VNPRC_T5455	na	TRAD	UP	J	J1
G222	PLE MA MU	VNPRC_T6404	na	TRAD	UP	J	J1
G223	BLE BLAU TAN	VNPRC_T6794	na	TRAD	UP	J	J1
G24	TAM XOAN HAI HAU	VNPRC_1048	Nam Dinh	TRAD	U	m	m
G25	NEP VANG ONG LAC SON HB	VNPRC_1058	HoaBinh	TRAD	U	J	J2
G26	KHAU CAI NOI	VNPRC_1325	Tay Bac	TRAD	U	J	J1
G299	BLAO SINH SAI	VNPRC_4806	HoaBinh	TRAD	U	J	J1
G3	AN TU VO DO	VNPRC_85	na	TRAD	U	I	I4
G30	TIEU CHET 5	VNPRC_1625	Can Tho	TRAD	na	I	I2
G300	NANG QUOT BIEN	VNPRC_5863	Bac Lieu	TRAD	na	I	I2
G31	NANG CHI	VNPRC_1629	Can Tho	TRAD	na	I	I2
G32	NANG DUM	VNPRC_1633	Can Tho	TRAD	na	I	Im
G35	SANAKI	VNPRC_1638	Can Tho	na	na	I	I2
G36	NANG TAY	VNPRC_1643	Can Tho	TRAD	na	I	Im
G37	NEP CAM	VNPRC_1845	Ha Giang	TRAD	RL	I	Im
G38	NEP NUONG	VNPRC_1849	Ha Giang	TRAD	UP	J	J1
G39	NEP CAM	VNPRC_1851	Ha Giang	TRAD	RL	I	Im
G4	NHONG DO HAI DUONG	VNPRC_135	Hai Duong	TRAD	U	I	I4
G40	NEP DO	VNPRC_2307	KienGiang	TRAD	RL	I	I2
G41	LUA DO	VNPRC_2310	KienGiang	TRAD	RL	I	I2
G42	LUA HON COI	VNPRC_2313	KienGiang	TRAD	RL	I	I2
G43	THANH TUA	VNPRC_2315	KienGiang	TRAD	RL	I	I2
G45	NEP CUC	VNPRC_2367	NinhBinh	TRAD	RL	J	J4
G46	NEP BA LAO	VNPRC_2368	Nam Dinh	TRAD	MG	J	J4
G47	NEP ONG LAO	VNPRC_2369	Nam Dinh	TRAD	MG	J	J4
G48	LUA NGOI	VNPRC_2371	Nam Dinh	TRAD	MG	J	J4
G49	DT10	VNPRC_2395	na	IMP	U	I	I1
G5	NHONG TRANG HAI PHONG	VNPRC_149	Hai Phong	TRAD	U	I	I4
G50	LUA NEP BA THANG DANG 1	VNPRC_3323	Quang Nam	TRAD	UP	J	J2
G51	BA TRANG HUONG	VNPRC_3332	Quang Nam	TRAD	UP	I	I5
G52	BA TRANG HUONG	VNPRC_3334	Quang Nam	TRAD	UP	I	I5
G53	LUA CAN DO	VNPRC_3351	na	TRAD	U	I	I6
G54	LUA LOC DO	VNPRC_3360	Quang Nam	TRAD	RL	I	I6
G56	LUA MAN	VNPRC_3363	Quang Nam	TRAD	RL	I	I5
G57	NEP GHIM HUONG	VNPRC_3364	Quang Nam	TRAD	RL	I	Im
G58	NEP HUONG LANG	VNPRC_3368	Quang Nam	TRAD	MG	I	I6
G59	NEP MAM	VNPRC_3371	Quang Nam	TRAD	U	I	I6
G6	SOM GIAI HUNG YEN	VNPRC_170	na	TRAD	U	I	I4
G61	NEP RAN	VNPRC_3402	QuangBinh	TRAD	U	J	J2
G62	QUANG TRANG	VNPRC_3426	Quang Tri	TRAD	IR	I	I5
G63	CHIEM DO	VNPRC_3429	Quang Tri	TRAD	U	I	I4
G64	VEN DO	VNPRC_3433	Quang Tri	TRAD	IR	I	I5
G65	NUOC MAN DANG 1	VNPRC_3443	Quang Tri	TRAD	RL	I	I5
G67	LUA TRI DO DANG 2	VNPRC_3485	BinhDinh	TRAD	RL	I	Im
G68	NEP 3 THANG	VNPRC_3487	BinhDinh	TRAD	IR	m	m
G69	COC MOI DANG 1	VNPRC_3488	BinhDinh	TRAD	RL	I	I6
G7	TE TRANG HOA BINH	VNPRC_172	HoaBinh	TRAD	U	I	I4
G70	COC MOI DANG 2	VNPRC_3489	BinhDinh	TRAD	RL	I	Im
G72	LUA CANG DANG 1	VNPRC_3494	BinhDinh	TRAD	RL	I	Im
G73	LUA CANG DANG 1	VNPRC_3495	BinhDinh	TRAD	RL	I	I6
G74	NEP QUA CO RAU DANG 2	VNPRC_3497	BinhDinh	TRAD	RL	I	I6
G77	CANG KIEN DANG 1	VNPRC_3506	BinhDinh	TRAD	RL	I	I6
G78	CANG KIEN DANG 2	VNPRC_3507	BinhDinh	TRAD	RL	I	I6
G79	LUA DA DANG 2	VNPRC_3508	BinhDinh	TRAD	RL	I	I6
G8	CHON TU 502 HOC VIEN	VNPRC_175	na	TRAD	U	I	I4
G80	BA KTONG	VNPRC_3517	Quang Ngai	TRAD	UP	J	J3
G81	BA DO DANG 1	VNPRC_3519	Quang Ngai	TRAD	UP	m	m
G83	NEP VANG	VNPRC_3522	Quang Ngai	TRAD	UP	J	Jm
G84	BA CHO KTE	VNPRC_3525	BinhDinh	TRAD	U	J	J3
G85	CHANH CHUI	VNPRC_3550	ThanhHoa	TRAD	MG	J	J4
G86	TAN NGAN	VNPRC_3588	Yen Bai	TRAD	U	J	J2
G87	KHAU PAN PUA	VNPRC_3886	na	TRAD	U	J	J1
G88	BLE MA MUA	VNPRC_3895	na	TRAD	U	J	J1
G89	KHAU BO KHA	VNPRC_3947	na	TRAD	U	J	J1
G9	LOC TRANG SOM PLAY CAU	VNPRC_200	na	TRAD	U	I	I4
G90	BLAO CLIA	VNPRC_4812	HoaBinh	TRAD	UP	J	J1
G91	BLAO CO KEN	VNPRC_4815	HoaBinh	TRAD	UP	J	J1
G92	BLAO CO CAM	VNPRC_4820	HoaBinh	TRAD	UP	J	J1
G93	PO LE PO LAU XA	VNPRC_5034	Nghe An	TRAD	UP	I	I5
G94	LUA DO	VNPRC_5111	ThuaThien Hue	TRAD	UP	I	I5
G95	LUA CHAM	VNPRC_5127	Nam Dinh	TRAD	RL	I	I4
G96	CHIEM RONG	VNPRC_6191	Nam Dinh	TRAD	IR	I	Im
G98	NGOI TIA	VNPRC_6203	Nam Dinh	TRAD	RL	J	J4
G99	LUA CHAM BIEN	VNPRC_6234	NinhBinh	TRAD	RL	I	I4
IR64	IR64	IRGC_66970	na	IMP	IR	I	I
NPB	NIPPONBARE	IRGC_12731	na	IMP	IR	J	J
Control1	RG1	na	na	IMP		c
Control2	KD18	na	na	IMP		c
Control3	QR9	na	na	IMP		c
Control4	BT7	na	na	IMP		c
Control5	Q5	na	na	IMP		c
Control6	RG10	na	na	IMP		c
Control7	ĐS1	na	na	IMP		c

## Sheet: Table S2
Table S2 Experiment map
	Metre	Rep 1										Rep 1										Rep 2										Rep 2										Rep 3
Row	0.35	Block									0.35	Block									0.35	Block									0.35	Block									0.35	Block
	0.5
1	0.3	Block 1	G106	G41	G160	G134	G113	G52	G190	G117		Block 5	G107	G191	G46	Contro7	G53	G200	G209	Control2		Block 1	G154	IR64	G104	G22	G40	G83	AZ	G177		Block 5	G119	Contro5	G14	G8	G152	G153	G138	G193		Block 1	G14	G214	G196	G70	G91	G187	G53
2	0.3		G108	G155	G81	G50	G150	G207	G120	G165			G193	G126	G145	G42	G152	G25	G186	G100			G102	G18	G147	G43	G219	G62	G220	G87			G186	G89	G103	G16	G51	G109	G11	G107			G150	G104	G219	G190	G100	G163	G203
3	0.3		G223	G128	G90	G67	G63	G37	G146	Control1			G158	G7	G138	G192	G11	G124	G89	G168			G92	G204	G101	Contro6	G49	G9	G202	G50			G187	G32	G85	G64	G200	G95	G47	G131			G98	G35	G182	G201	G152	G202	G299
	0.5
1	0.3	Block 2	G111	G103	G91	G187	G183	G210	G4	G153		Block 6	G144	G30	G115	G217	G84	G85	G189	G59		Block 2	G46	G25	G195	G183	G210	G17	G115	G93		Block 6	G106	G96	G1	G99	G201	G26	G128	G190		Block 2	Contro5	G80	G18	IR64	G61	G96	G158
2	0.3		G36	G79	G69	G51	G130	G95	NPB	G47			G182	G93	G58	G17	G173	Control4	G121	G21			Control2	G130	G222	G192	G70	G100	G91	G42			G178	G108	G78	G165	G90	G216	G81	G54			G4	G207	G146	G221	G172	G189	G73
3	0.3		G195	G16	G20	G214	G132	G86	G88	G109			G222	G72	G10	G156	G70	G65	G133	G162			G4	G86	G191	G79	G173	G156	G48	G217			G57	G80	G206	G179	G161	G134	G98	G125			G108	G59	G212	G62	G51	G129	G42
	0.5
1	0.3	Block 3	G171	G87	Control1	AZ	G180	G170	G5	G74		Block 7	G220	G177	G98	G68	G105	G208	G49	Control3		Block 3	G203	G150	G160	G143	G211	G223	G94	G41		Block 7	G2	G84	G208	G196	G144	G12	G182	G300		Block 3	G133	G173	NPB	G110	G140	Contro6	G86
2	0.3		G196	G48	G202	G73	G169	G102	G62	G43			G101	G57	G104	G78	G54	G99	G80	G31			G3	G139	G6	G117	G155	G212	G140	G167			G129	G72	G30	G163	G170	Control3	G77	G74			G20	G105	G25	G56	G32	G134	G107
3	0.3		G136	G12	G141	G39	G22	G129	G110	G2			G61	G125	G221	G77	G300	G40	G83	G18			G168	G45	G299	Control2	G63	G24	G207	G181			G221	G68	G65	G189	G31	G136	G105	G171			Contro7	G45	G220	AZ	G47	G41	G99
	0.5
1	0.3	Block 4	G96	G163	G147	G179	G161	G219	G139	G9		Block 8	G143	G8	G6	G24	G181	G131	G172	G166		Block 4	G37	G38	G158	G145	G7	G124	G166	G56		Block 8	G132	G141	G58	G5	G59	G21	G133	G69		Block 4	G85	G177	G106	G77	G161	G171	Control4
2	0.3		G26	G216	G204	IR64	G178	G201	G206	G3			G45	G212	G64	G56	Contro5	G194	G299	G157			G19	Control1	G146	G157	G172	Contro7	G20	G113			G61	G73	G88	NPB	G36	G121	Control4	G39			G130	G65	G132	G37	G126	G39	G153
3	0.3		Control2	G92	G154	G140	Contro6	G203	G167	G94			G1	G32	G211	G119	G19	G35	G38	G14			G126	G209	G67	G194	G52	G53	G120	G35			Control1	G10	G162	G214	G110	G111	G169	G180			G160	G57	G186	G167	G9	G115	G64
	0.5
[truncated: 10 more columns]

## Sheet: Table S3
Table S3 Standard evaluation score (SES) of drought sensitivity and recovery at vegetative stage (IRRI, 2002)
Scale	Leaf rolling	Leaf drying	Recovery (%)
0	Leaves healthy	No symptoms	-
1	Leaves start to fold (shallow)	Slight tip drying	90-100
3	Leaves folding (deep V-shape)	Tip drying extended up to 1/4	70-89
5	Leaves fully cupped (U-shape)	One-fourth to 1/2 of all leaves dried	40-69
7	Leaf margins touching (0-shape)	More than 2/3 of allleaves fully dried	20-39
9	Leaves tightly rolled V-shape)	All plants apparently dead. Length in most leaves fully dried	0-19

## Sheet: Table S4
Table S4 Abbreviations and full name of traits monitored in this study
Trait category	Abbreviation	Trait
Primary trait	FW_T0	Sample fresh weight before drought treatment, g
Primary trait	FW_T1	Sample fresh weight after one week of drought stress, g
Primary trait	FW_T2	Sample fresh weight after 2 weeks of drought stress, g
Primary trait	FW_T3	Sample fresh weight after 3 weeks of drought stress, g
Primary trait	TW_T0	Sample turgid weight before drought treatment, g
Primary trait	TW_T1	Sample turgid weight after one week of drought stress, g
Primary trait	TW_T2	Sample turgid weight after 2 weeks of drought stress, g
Primary trait	TW_T3	Sample turgid weight after 3 weeks of drought stress, g
Primary trait	DW_T0	Sample dry weight before drought treatment, g
Primary trait	DW_T1	Sample dry weight after one week of drought stress, g
Primary trait	DW_T2	Sample dry weight after 2 weeks of drought stress, g
Primary trait	DW_T3	Sample dry weight after 3 weeks of drought stress, g
Primary trait	PlantW_bf	Plant weight before drought treatment, g
Primary trait	PlantW_aft	Plant weight after 4 weeks of drought stress, g
Primary trait	Plantnb_re	Number of plants recovered
Primary trait	Score1	Drought sensitivity score after one week of drought stress
Primary trait	Score2	Drought sensitivity score after 2 weeks of drought stress
Primary trait	Score3	Drought sensitivity score after 3 weeks of drought stress
Primary trait	Score4	Drought sensitivity score after 4 weeks of drought stress
Secondary trait	RWC_T0	Relative water content before drought treatment, %
Secondary trait	RWC_T1	Relative water content after one week of drought stress, %
Secondary trait	RWC_T2	Relative water content after 2 weeks of drought stress, %
Secondary trait	RWC_T3	Relative water content after 3 weeks of drought stress, %
Secondary trait	RWC_T4	Relative water content after 4 weeks of drought stress, %
Secondary trait	RWC_S1	Slope of relative water content after one week of drought stress, %
Secondary trait	RWC_S2	Slope of relative water content after 2 weeks of drought stress, %
Secondary trait	RWC_S3	Slope of relative water content after 3 weeks of drought stress, %
Secondary trait	RWC_S4	Slope of relative water content after 4 weeks of drought stress, %
Secondary trait	Recovery	Recovery ability, %
Secondary trait	RCGR	Relative crop growth rate, %

## Sheet: Table S5
Table S5 Descriptive statistics of the full panel for selected traits
Traits	n	mean	sd	min	max	CV
RWC_T0 (%)	190	95.7	2.0	90.6	99.9	2.0
RWC_T1 (%)	190	90.1	6.7	54.9	99.2	7.5
RWC_T2 (%)	182	56.7	11.2	34.3	88.6	19.7
RWC_T3 (%)	190	43.7	9.6	23.6	73.8	21.9
RWC_T4 (%)	190	4.1	6.3	0.0	24.3	154.7
RWC_S1 (%)	190	7.2	6.2	0.0	39.7	86.1
RWC_S2 (%)	182	37.7	10.5	7.0	62.3	28.0
RWC_S3 (%)	182	22.2	8.5	5.5	54.9	38.3
RWC_S4 (%)	190	93.7	10.0	55.0	100.0	10.7
Score1	190	0.7	0.6	0.0	3.7	85.1
Score2	190	2.7	1.3	0.3	7.0	46.8
Score3	190	4.4	1.4	0.7	8.3	30.5
Score4	190	8.6	0.5	6.3	9.0	6.3
Recovery (%)	187	87.4	46.5	10.3	296.3	53.3
RCGR (%)	190	37.1	24.3	0.0	88.9	65.5
RWC_T0, relative water content before drought treatment; RWC_T1 to RWC_T4, relative water content after 1 to 4 weeks of drought stress; RWC_S1 to RWC_S4, slope of relative water content after 1 to 4 weeks of drought stress; Score1 to Score4, drought sensitivity score after 1 to 4 weeks of drought stress; Recovery, recovery ability; RCGR, relative crop growth rate.

## Sheet: Table S6
Table S6 Correlation matrix between examined traits in the full panel computed by Pearson method (below the diagonal). Probabilities above the diagonal (in bold, significant at P<0.05). F = full panel; I = indica subpanel; J = japonica subpanel)
Variables		RWC_T0	RWC_T1	RWC_T2	RWC_T3	RWC_T4	RWC_S1	RWC_S2	RWC_S3	RWC_S4	Score1	Score2	Score3	Score4	Recovery	RCGR
RWC_T0	F	1	0.023	0.175	0.388	0.259	0.048	0.337	0.292	0.162	0.044	0.037	0.323	0.198	0.061	0.957
RWC_T0	I	1	0.032	0.646	0.814	0.226	0.195	0.885	0.592	0.196	0.018	0.045	0.320	0.198	0.034	0.909
RWC_T0	J	1	0.575	0.555	0.775	0.602	0.008	0.342	0.707	0.548	0.726	0.528	0.762	0.706	0.148	0.155
RWC_T1	F	0.05	1	< 0.001	< 0.001	< 0.001	< 0.001	0.033	0.483	< 0.001	< 0.001	< 0.001	< 0.001	< 0.001	< 0.001	< 0.001
RWC_T1	I	0.07	1	< 0.001	< 0.001	< 0.001	< 0.001	0.428	0.488	< 0.001	< 0.001	< 0.001	< 0.001	< 0.001	< 0.001	< 0.001
RWC_T1	J	-0.04	1	< 0.001	< 0.001	0.121	< 0.001	0.113	0.325	0.145	< 0.001	< 0.001	< 0.001	0.036	< 0.001	0.003
RWC_T2	F	0.05	0.45	1	< 0.001	< 0.001	< 0.001	< 0.001	< 0.001	< 0.001	< 0.001	< 0.001	< 0.001	< 0.001	< 0.001	< 0.001
RWC_T2	I	0.02	0.43	1	< 0.001	< 0.001	< 0.001	< 0.001	0.002	< 0.001	< 0.001	< 0.001	< 0.001	< 0.001	< 0.001	< 0.001
RWC_T2	J	0.04	0.46	1	< 0.001	< 0.001	< 0.001	< 0.001	0.809	< 0.001	< 0.001	< 0.001	< 0.001	< 0.001	< 0.001	< 0.001
RWC_T3	F	0.02	0.39	0.81	1	< 0.001	< 0.001	< 0.001	< 0.001	< 0.001	< 0.001	< 0.001	< 0.001	< 0.001	< 0.001	< 0.001
RWC_T3	I	-0.01	0.37	0.81	1	< 0.001	< 0.001	< 0.001	< 0.001	< 0.001	< 0.001	< 0.001	< 0.001	< 0.001	< 0.001	< 0.001
RWC_T3	J	0.02	0.40	0.80	1	< 0.001	< 0.001	< 0.001	< 0.001	< 0.001	< 0.001	< 0.001	< 0.001	< 0.001	< 0.001	0.002
RWC_T4	F	-0.06	0.19	0.55	0.62	1	< 0.001	< 0.001	0.001	< 0.001	< 0.001	< 0.001	< 0.001	< 0.001	< 0.001	< 0.001
RWC_T4	I	-0.09	0.26	0.67	0.70	1	< 0.001	< 0.001	0.162	< 0.001	< 0.001	< 0.001	< 0.001	< 0.001	< 0.001	< 0.001
RWC_T4	J	0.04	0.11	0.38	0.51	1	0.156	< 0.001	0.001	< 0.001	0.393	0.003	< 0.001	< 0.001	< 0.001	0.023
RWC_S1	F	0.14	-0.97	-0.41	-0.36	-0.19	1	0.194	0.747	< 0.001	< 0.001	< 0.001	< 0.001	< 0.001	< 0.001	< 0.001
RWC_S1	I	0.13	-0.97	-0.39	-0.34	-0.26	1	0.723	0.583	< 0.001	< 0.001	< 0.001	< 0.001	< 0.001	< 0.001	0.001
RWC_S1	J	0.19	-0.97	-0.40	-0.36	-0.10	1	0.451	0.188	0.185	< 0.001	< 0.001	< 0.001	0.096	< 0.001	0.007
RWC_S2	F	-0.04	-0.09	-0.93	-0.73	-0.53	0.05	1	< 0.001	< 0.001	< 0.001	< 0.001	< 0.001	< 0.001	< 0.001	< 0.001
RWC_S2	I	0.01	-0.04	-0.92	-0.73	-0.62	0.02	1	< 0.001	< 0.001	< 0.001	< 0.001	< 0.001	< 0.001	< 0.001	< 0.001
RWC_S2	J	-0.07	-0.11	-0.93	-0.73	-0.38	0.05	1	0.475	< 0.001	0.002	< 0.001	< 0.001	< 0.001	< 0.001	< 0.001
RWC_S3	F	0.04	0.02	0.17	-0.42	-0.14	-0.01	-0.19	1	0.031	0.095	0.065	0.547	0.002	0.293	0.005
RWC_S3	I	0.02	0.02	0.21	-0.37	-0.08	-0.02	-0.23	1	0.882	0.034	0.080	0.829	0.043	0.463	0.124
RWC_S3	J	0.03	-0.07	0.02	-0.56	-0.24	0.09	-0.05	1	0.001	0.348	0.825	0.056	0.023	0.035	0.214
RWC_S4	F	0.07	-0.19	-0.50	-0.53	-0.97	0.19	0.48	0.09	1	< 0.001	< 0.001	< 0.001	< 0.001	< 0.001	< 0.001
RWC_S4	I	0.09	-0.25	-0.60	-0.57	-0.96	0.25	0.54	0.01	1	< 0.001	< 0.001	< 0.001	< 0.001	< 0.001	0.001
RWC_S4	J	-0.04	-0.10	-0.36	-0.49	-0.99	0.10	0.36	0.24	1	0.425	0.004	0.001	< 0.001	< 0.001	0.029
Score1	F	-0.04	-0.70	-0.46	-0.37	-0.20	0.67	0.23	-0.06	0.20	1	< 0.001	< 0.001	< 0.001	< 0.001	< 0.001
Score1	I	-0.08	-0.67	-0.46	-0.35	-0.26	0.63	0.23	-0.10	0.26	1	< 0.001	< 0.001	< 0.001	< 0.001	0.001
Score1	J	0.03	-0.75	-0.46	-0.40	-0.06	0.72	0.22	0.07	0.06	1	< 0.001	< 0.001	< 0.001	< 0.001	0.052
Score2	F	-0.05	-0.66	-0.69	-0.57	-0.37	0.62	0.50	-0.07	0.35	0.67	1	< 0.001	< 0.001	< 0.001	< 0.001
Score2	I	-0.06	-0.66	-0.69	-0.57	-0.45	0.62	0.48	-0.09	0.42	0.64	1	< 0.001	< 0.001	< 0.001	< 0.001
Score2	J	-0.05	-0.68	-0.69	-0.57	-0.22	0.64	0.51	0.02	0.21	0.69	1	< 0.001	< 0.001	< 0.001	0.006
Score3	F	0.00	-0.56	-0.74	-0.70	-0.48	0.53	0.59	0.03	0.44	0.59	0.82	1	< 0.001	< 0.001	< 0.001
Score3	I	0.00	-0.56	-0.76	-0.71	-0.59	0.53	0.59	-0.01	0.52	0.55	0.80	1	< 0.001	< 0.001	< 0.001
Score3	J	-0.02	-0.60	-0.74	-0.68	-0.29	0.55	0.58	0.14	0.27	0.65	0.85	1	< 0.001	< 0.001	0.005
Score4	F	0.07	-0.21	-0.56	-0.62	-0.74	0.20	0.52	0.14	0.68	0.24	0.40	0.53	1	< 0.001	< 0.001
Score4	I	0.09	-0.27	-0.66	-0.72	-0.76	0.26	0.60	0.12	0.68	0.29	0.47	0.60	1	< 0.001	< 0.001
Score4	J	-0.03	-0.15	-0.45	-0.50	-0.70	0.12	0.43	0.16	0.66	0.17	0.31	0.39	1	< 0.001	0.002
Recovery	F	0.06	0.44	0.57	0.54	0.40	-0.40	-0.46	-0.04	-0.41	-0.48	-0.63	-0.67	-0.44	1	< 0.001
Recovery	I	0.09	0.53	0.61	0.54	0.42	-0.48	-0.45	0.05	-0.42	-0.54	-0.66	-0.66	-0.45	1	< 0.001
Recovery	J	0.10	0.40	0.66	0.63	0.32	-0.33	-0.57	-0.15	-0.31	-0.41	-0.61	-0.70	-0.40	1	0.001
RCGR	F	0.00	0.21	0.36	0.26	0.21	-0.19	-0.31	0.12	-0.18	-0.17	-0.30	-0.31	-0.21	0.23	1
RCGR	I	-0.01	0.23	0.38	0.31	0.26	-0.22	-0.31	0.09	-0.22	-0.19	-0.37	-0.40	-0.26	0.25	1
RCGR	J	-0.10	0.21	0.35	0.22	0.16	-0.19	-0.29	0.09	-0.16	-0.14	-0.19	-0.20	-0.22	0.23	1
RWC_T0, relative water content before drought treatment; RWC_T1 to RWC_T4, relative water content after 1 to 4 weeks of drought stress; RWC_S1 to RWC_S4, slope of relative water content after 1 to 4 weeks of drought stress; Score1 to Score4, drought sensitivity score after 1 to 4 weeks of drought stress; Recovery, recovery ability; RCGR, relative crop growth rate.

## Sheet: Table S7
Table S7 Summary of genome-wide significant associations at P < 5e-04 for the full panel (F), the indica (I) and japonica (J) subpanels
Trait	QTL name	Chr	Segment position (bp)	Group	No of signif.SNPs	-LOG(P-value)	Marker R² (%)	Total R² (%)
RWC_T0	q3	2	35019983-35135670	J	2	3.72-4.26	25.74-30.76	56.5
RWC_T1	q13	11	6642371-6895086	F	6	3.36-5.29	7.21-12.44	52.7
				I	1	4.34	17.26	17.26
	q14	11	6934618-7049977	F	1	5.39	12.71	12.71
				I	1	4.22	16.68	16.68
	q15	11	7603100	F	1	3.66	8.02	8.02
	q16	11	15672814-16164499		1	3.31	7.09	7.09
RWC_T2	q1	1	22974974-23324354	F	1	3.50	6.82	6.82
				I	1	3.31	11.96	11.96
	q8	7	20593830-20792416	F	1	3.58	7.01	7.01
	q9	8	298529-415144	F	2	3.47-4.72	6.8-9.8	16.54
				I	2	3.51-4.89	12.86-19.44	32.30
	q12	11	2438402-2567319	F	7	3.38-4.0	6.55-8.02	49.79
				I	7	3.75-4.23	13.98-16.24	1.03
RWC_T3	q9	8	298529-415144	F	1	3.67	7.03	7.03
				I	1	5.26	17.09	17.09
	q10	8	3775479-4300868	F	2	3.76-4.14	7.22-8.12	15.34
	q12	11	2438402-2567319	I	5	3.50-3.96	10.35-12.05	55.85
	q13	11	6642371-6895086	F	1	3.33	6.26	6.26
				I	1	3.37	9.87	9.87
RWC_T4	q6	7	17904510-18115227	F	3	3.33-3.72	6.68-7.64	21.96
				I	4	3.64-4.08	11.82-13.60	50.84
RWC_S1	q13	11	6642371-6895086	F	5	3.34-4.71	7.18-10.85	42.45
				I	1	3.87	15.00	15.00
	q14	11	6934618-7049977	F	1	5.22	12.27	12.27
				I	1	4.20	16.59	16.59
	q15	11	7603100	F	1	4.15	9.31	9.31
			7603100-7670552	I	1	3.46	13.03	13.03
	q16	11	15672814-16164499	F	4	3.39-4.09	7.32-9.16	31.13
				I	1	3.43	12.89	12.89
RWC_S2	q1	1	22974974-23324354	I	1	3.44	12.96	12.96
	q9	8	298529-415144	F	2	3.50-3.82	7.23-8.04	15.27
				I	1	3.71	14.26	14.26
	q12	11	2438402-2567319	F	2	3.31-3.32	6.76-6.79	12.55
				I	2	3.52-3.60	13.36-13.73	27.09
RWC_S3	q7	7	19592999-19695647	F	1	4.84	10.80	10.80
RWC_S4	q6	7	17904510-18115227	F	4	4.24-4.59	9.29-10.22	39.00
				I	5	3.55-4.20	13.04-16.04	74.26
Score1	q2	1	24234676-24848754	F	3	3.78-4.22	8.08-9.21	26.50
				J	4	4.08	30.17	120.68
	q8	7	20593830-20792416	F	1	4.27	9.36	9.36
	q13	11	6642371-6895086	F	5	3.31-3.45	6.88-7.24	35.52
Score2	q9	8	298529-415144	F	1	3.74	7.43	7.43
	q13	11	6642371-6895086	F	1	3.51	6.90	6.90
Score3	q1	1	22974974-23324354	F	1	4.31	7.91	7.91
				I	5	4.18-4.86	12.38-14.91	86.07
	q9	8	298529-415144	F	1	4.12	7.50	7.50
				I	1	5.34	16.75	16.75
	q12	11	2438402-2567319	I	5	3.61-4.04	10.33-11.88	56.41
Score4	q4	5	14993554-15948192	F	11	3.36-4.72	6.22-9.35	80.19
				I	4	3.42-3.80	10.66-12.15	44.51
	q9	8	298529-415144	I	1	3.46	10.81	10.81
	q11	10	10281766	I	1	4.73	14.96	14.96
	q17	11	19956781-20322700	F	2	4.72	9.36	18.71
				I	2	4.09	13.31	26.62
Recovery	q1	1	22974974-23324354	F	1	3.61	6.48	6.48
				I	3	3.40	10.56	31.67
	q9	8	298529-415144	F	1	4.19	7.75	7.75
				I	1	4.25	13.92	13.92
	q13	11	6642371 -6895086	F	1	4.07	7.49	7.49
RCGR	q5	6	17773531-17849604	F	1	4.31	9.70	9.70
RWC_T0, relative water content before drought treatment; RWC_T1 to RWC_T4, relative water content after 1 to 4 weeks of drought stress; RWC_S1 to RWC_S4, slope of relative water content after 1 to 4 weeks of drought stress; Score1 to Score4, drought sensitivity score after 1 to 4 weeks of drought stress; Recovery, recovery ability; RCGR, relative crop growth rate.

## Sheet: Table S8
Table S8 QTLs overlapped with the QTLs for drought-related traits detected in mapping populations from TropGeneDB
QTL in this study	Trait(s)	ID_TropgeneDB	Trait name	Symbol	QTL study	DOI	Year	Place	Location	Aerobicity	Ecosystem	Stress	Population_name	Cross_type	Chromosome	Confidence interval		Reference
q1	RWC_T2, RWC_S2, Score3, Recovery	q0723	Canopy temperature	CT	Yue et al (2005)	10.1007/s00122-005-0040-1	2005	Huazhong, China	Field	Anaerobic	Irrigated	Water stress	Zhenshan97/IRAT109	indica/japonica	1	19008692	23971514	Drought27
q1, q2	RWC_T2, RWC_S2, Score1, Score3, Recovery	q0088	Leaf drying score	LDS	Courtois et al (2000)	10.1023/A:1009652326121	1996	Los Banos, Philippines	Field	Aerobic	Upland	Water stress	IR64/Azucena	indica/japonica	1	16112055	27119848	Drought03
q1, q2	RWC_T2, RWC_S2, Score1, Score3, Recovery	q0101	Leaf relative water content	RWC	Courtois et al (2000)	10.1023/A:1009652326121	1996	Los Banos, Philippines	Field	Aerobic	Upland	Water stress	IR64/Azucena	indica/japonica	1	16112055	27119848	Drought03
q1, q2	RWC_T2, RWC_S2, Score1, Score3, Recovery	q0737	Relative growth rate	RGR	Courtois et al (2000)	10.1023/A:1009652326121	1995	Hazaribag, India	Field	Aerobic	Upland	Water stress	IR64/Azucena	indica/japonica	1	16112055	27119848	Drought03
q3	RWC_T0	q1441	Plant height	PHGT	Gomez et al (2006)	10.3844/ajbbsp.2006.161.169	2003	Paramakudi, India	Field		Upland	Water stress	Bala/Azucena	indica/japonica	2	33938697	35662167	Drought40
q4	Score4	q0507	Leaf relative water content	RWC	Lilley et al (1996)	10.1093/jxb/47.9.1427	1995	St. Lucia, Australia	Growth chamber	Aerobic		Water stress	Co39/Moroberekan	indica/japonica	5	6132767	18875558	Drought10
q4	Score4	q1679	Leaf relative water content	RWC	Price et al (2002a)	10.1023/A:1014805625790	1998	Bouaké, Côte d'Ivoire	Field	Aerobic	Upland	Water stress	Bala/Azucena	indica/japonica	5	6699817	18875558	Drought15
q4	Score4	q1423	Leaf rolling score	LRS	Gomez et al (2006)	10.3844/ajbbsp.2006.161.169	2003	Paramakudi, India	Field		Upland	Water stress	Bala/Azucena	indica/japonica	5	6699817	18875558	Drought40
q5	RCGR	q0104	Leaf relative water content	RWC	Courtois et al (2000)	10.1023/A:1009652326121	1996	Los Banos, Philippines	Field	Aerobic	Upland	Water stress	IR64/Azucena	indica/japonica	6	12333722	19338094	Drought03
q6, q7, q8	RWC_T2, RWC_T4, RWC_S3, RWC_S4, Score1	q0050	Leaf rolling score	LRS	Hemamalini et al (2000)	10.1023/A:1003854224905	1996	Bangalore, India	Field	Aerobic		Water stress	IR64/Azucena	indica/japonica	7	6779215	20732663	Drought01
q6, q7	RWC_T4, RWC_S3, RWC_S4	q1691	Leaf rolling score	LRS	Price et al (2002a)	10.1023/A:1014805625790	1996	Los Banos, Philippines	Field	Aerobic	Upland	Water stress	Bala/Azucena	indica/japonica	7	17526417	20346668	Drought15
q6, q7	RWC_T4, RWC_S3, RWC_S4	q1705	Leaf rolling score	LRS	Price et al (2002a)	10.1023/A:1014805625790	1998	Los Banos, Philippines	Field	Aerobic	Upland	Water stress	Bala/Azucena	indica/japonica	7	17526417	20346668	Drought15
q7, q8	RWC_T2, RWC_S3, Score1	q0183	Osmotic adjustment	OA	Robin et al (2003)	10.1007/s00122-003-1360-7	1999	Los Banos, Philippines	Greenhouse	Aerobic		Water stress	IR62266-42-6-2/IR60080-46A	indica/japonica	7	19256914	21871356	Drought06
q6, q7, q8	RWC_T2, RWC_T4, RWC_S3, RWC_S4, Score1	q0795	Spikelet sterility	STR	Lafitte & Courtois (1999)	ISBN 970-648-052-8	1995	Los Banos, Philippines	Field	Aerobic	Upland	Water stress	IR64/Azucena	indica/japonica	7	17161471	25103438	Drought07
q10	RWC_T3	q0504	Lethal osmotic potential	LOP	Lilley et al (1996)	10.1093/jxb/47.9.1427	1995	St. Lucia, Australia	Growth chamber	Aerobic		Water stress	Co39/Moroberekan	indica/japonica	8	2034015	4106001	Drought10
q9	RWC_T2, RWC_T3, RWC_S2, Score2, Score3, Score4, Recovery	q1675	Leaf relative water content	RWC	Price et al (2002a)	10.1023/A:1014805625790	1997	Bouaké, Côte d'Ivoire	Field	Aerobic	Upland	Water stress	Bala/Azucena	indica/japonica	8	152299	729015	Drought15
q12	RWC_T2, RWC_T3, RWC_S2, Score3	q0185	Osmotic adjustment	OA	Robin et al (2003)	10.1007/s00122-003-1360-7	1999	Los Banos, Philippines	Greenhouse	Aerobic		Water stress	IR62266-42-6-2/IR60080-46A	indica/japonica	8	682990	4377617	Drought06
q13	RWC_T1, RWC_T3, RWC_S1, Score1, Score2, Recovery	q1665	Leaf drying score	LDS	Price et al (2002a)	10.1023/A:1014805625790	1996	Los Banos, Philippines	Field	Aerobic	Upland	Water stress	Bala/Azucena	indica/japonica	11	6686166	6686558	Drought15
q13	RWC_T1, RWC_T3, RWC_S1, Score1, Score2, Recovery	q1422	Leaf drying score	LDS	Gomez et al (2006)	10.3844/ajbbsp.2006.161.169	2003	Paramakudi, India	Field		Upland	Water stress	Bala/Azucena	indica/japonica	11	6686166	6686558	Drought40
q13	RWC_T1, RWC_T3, RWC_S1, Score1, Score2, Recovery	q1427	Leaf rolling score	LRS	Gomez et al (2006)	10.3844/ajbbsp.2006.161.169	2003	Paramakudi, India	Field		Upland	Water stress	Bala/Azucena	indica/japonica	11	6686166	6686558	Drought40
q13	RWC_T1, RWC_T3, RWC_S1, Score1, Score2, Recovery	q1437	Panicle length	PANL	Gomez et al (2006)	10.3844/ajbbsp.2006.161.169	2003	Paramakudi, India	Field		Upland	Water stress	Bala/Azucena	indica/japonica	11	6686166	6686558	Drought40
q17	ScorT4	q1740	Biomass	BIOM	Price et al (2002c)	10.1016/S0378-4290(02)00010-2	1998	Bangor, UK	Greenhouse	Aerobic		Water stress	Bala/Azucena	indica/japonica	11	18407879	21426217	Drought21
References:
Drought01:	Hemamalini GS, Shashidhar HE, Hittalmani S (2000) Molecular marker assisted tagging of morphological and physiological traits under two contrasting moisture regimes at peak vegetative stage in rice. Euphytica 112:69-78.
Drought03:	Courtois B, McLaren G, Sinha PK, Prasad K, Yadav R, Shen L (2000) Mapping QTLs associated with drought avoidance in upland rice. Molecular Breeding 6:55-66.
Drought06:	Robin S, Pathan MS, Courtois B, Lafitte R, Carandang S, Lanceras S, Amante M, Nguyen HT, Li, Z (2003) Mapping osmotic adjustment in an advanced back-cross inbred population of rice. Theor Appl Genet 107(7):1288-1296.
Drought07:	Lafitte R, Courtois B (1999) Genetic variation in performance under reproductive-stage water deficit in a doubled haploid rice population in upland fields. In: Molecular approaches for the genetic improvement of cereals for stable production in water-limited environment. Mexico:CIMMYT, pp 97-102.
Drought10:	Lilley JM, Ludlow MM, McCouch SR, O'Toole JC (1996) Locating QTL for osmotic adjustment and dehydration tolerance in rice. Journal of Experimental Botany 47(302):1427-1436.
Drought15:	Price AH, Townend J, Jones MP, Audebert A, Courtois B (2002a) Mapping QTLs associated with drought avoidance in upland rice grown in the Philippines and West Africa. Plant Molecular Biology 48:683-695.
Drought21:	Price AH, Steele KA, Moore BJ, Jones RGW (2002b) Upland rice grown in soil filled chambers and exposed to contrasting water-deficit regimes. II. Mapping QTLs for root morphology and distribution. Field Crop Research 76:25-43.
Drought27:	Yue B, Xiong L, Xue W, Xing Y, Luo L, Xu C (2005) Genetic analysis for drought resistance of rice at reproductive stage in field with different types of soil. Theor Appl Genet 111:1127-1136.
Drought40:	Gomez MS, Kumar SS, Jeyaprakash P, Suresh R, Biji KR, Boopathi NM, Price AH, Babu RC (2006) Mapping QTLs linked to physio-morphological and plant production traits under drought stress in rice in the target environment. Am J Bioch & Biotech 2(4):161-169

## Sheet: Table S9
Table S9 Colocalizations of detected associations with known GWAS-derived associations
ID	QTL ID in paper	Trait	Chr	Site1	Site2	Left (-50kb)	Right (+50 kb)	Overlap with QTL of this study	DOI	Ref
1	1	The correlation under drought/before drought stress	1	64544		14544	114544		10.1016/j.molp.2018.03.065	Guo et al (2018)
2	q33	Maximum root length	1	146251		96251	196251		10.1186/s12870-016-0747-y	Phung et al (2016)
3	q33	Root dry weight below 60 cm	1	146251		96251	196251		10.1186/s12870-016-0747-y	Phung et al (2016)
4	q1	Number of tillers	1	937008		887008	987008		10.1371/journal.pone.0078037	Courtois et al (2013)
5	GWAS NO.1	Dry weight of deep (>30 cm) roots under normal conditions	1	1294894		1244894	1344894		10.1371/journal.pgen.1006889	Li et al (2017)
6	4	The gradient inhomogeneity under drought/before drought stress	1	1374392		1324392	1424392		10.1016/j.molp.2018.03.033	Guo et al (2018)
7	4	The energy under drought/before drought stress	1	1374392		1324392	1424392		10.1016/j.molp.2018.03.044	Guo et al (2018)
8	4	The advantages of the small gradientunder drought/before drought stress	1	1374392		1324392	1424392		10.1016/j.molp.2018.03.051	Guo et al (2018)
9	4	Green projected area under drought/before drought stress	1	1374392		1324392	1424392		10.1016/j.molp.2018.03.116	Guo et al (2018)
10	q2	Root to shoot ratio	1	1492914	1496524	1444719	1544719		10.1371/journal.pone.0078038	Courtois et al (2013)
11	q2	Deepest point reached by the roots in position in the plates	1	1492914	1496524	1444719	1544719		10.1371/journal.pone.0078039	Courtois et al (2013)
12	5	Green projected area under drought/before drought stress	1	1534645		1484645	1584645		10.1016/j.molp.2018.03.117	Guo et al (2018)
13	5	The mean value under drought/before drought stress	1	1728904		1678904	1778904		10.1016/j.molp.2018.03.092	Guo et al (2018)
14	6	Light green projected area under drought/before drought stress	1	1871199		1821199	1921199		10.1016/j.molp.2018.03.094	Guo et al (2018)
15	q83	Deep root proportion	1	2173691		2123691	2223691		10.1186/s12870-016-0747-y	Phung et al (2016)
16	q17	Root depth	1	2231961	2243573	2187767	2287767		10.1186/s12870-016-0747-y	Phung et al (2016)
17	7	Relative frequency F2 under drought/before drought stress	1	2423791		2373791	2473791		10.1016/j.molp.2018.03.134	Guo et al (2018)
18	7	Relative frequency F2 under drought/before drought stress	1	2423791		2373791	2473791		10.1016/j.molp.2018.03.135	Guo et al (2018)
19	q3	Maximum root length	1	2460843		2410843	2510843		10.1371/journal.pone.0078040	Courtois et al (2013)
20	q72	Root dry weight below 60 cm	1	2678840		2628840	2728840		10.1186/s12870-016-0747-y	Phung et al (2016)
21	q48	Number of roots per tiller	1	2710978	2880907	2.74594e+06	2.84594e+06		10.1186/s12870-016-0747-y	Phung et al (2016)
22	8	Green leaf area ratio under drought stress	1	2860588		2810588	2910588		10.1016/j.molp.2018.03.108	Guo et al (2018)
23	9	Green leaf area ratio under drought stress	1	3189450		3139450	3239450		10.1016/j.molp.2018.03.109	Guo et al (2018)
24	10	The mean gradient under drought/before drought stress	1	3330625		3280625	3380625		10.1016/j.molp.2018.03.029	Guo et al (2018)
25	10	The mean gray under drought/before drought stress	1	3330625		3280625	3380625		10.1016/j.molp.2018.03.030	Guo et al (2018)
26	10	The intensity inhomogeneity under drought/before drought stress	1	3330625		3280625	3380625		10.1016/j.molp.2018.03.043	Guo et al (2018)
27	10	Green leaf area ratio under drought stress	1	3330625		3280625	3380625		10.1016/j.molp.2018.03.110	Guo et al (2018)
28	10	The differential moment under drought/before drought stress	1	3332385		3282385	3382385		10.1016/j.molp.2018.03.062	Guo et al (2018)
29	10	Green projected area under drought/before drought stress	1	3354026		3304026	3404026		10.1016/j.molp.2018.03.118	Guo et al (2018)
30	GWAS NO.2	Maximum root length ratio (drought stress versus normal)	1	3402655		3352655	3452655		10.1371/journal.pgen.1006890	Li et al (2017)
31	10	Green projected area ratio under drought/before drought stress	1	3525082		3475082	3575082		10.1016/j.molp.2018.03.111	Guo et al (2018)
32	10	leaf water content_D	1	3539792		3489792	3589792		10.1016/j.molp.2018.03.097	Guo et al (2018)
33	GWAS NO.3	Dry weight of deep (>30 cm) roots under drought stress	1	4801659		4751659	4851659		10.1371/journal.pgen.1006891	Li et al (2017)
34	14	Average width of the bounding rectangle of the objectunder drought/before drought stress	1	5024962		4974962	5074962		10.1016/j.molp.2018.03.018	Guo et al (2018)
35	14	Height/width ratio under drought/before drought stress	1	5024962		4974962	5074962		10.1016/j.molp.2018.03.098	Guo et al (2018)
36		Days to flowering under drought stress	1	5244852	5244994	5194923	5294923		10.1186/s12284-017-0161-29	Swamy et al (2017)
37	15	Plant compactness of class 5 under drought/before drought stress	1	5337240		5287240	5387240		10.1016/j.molp.2018.03.080	Guo et al (2018)
38	GWAS NO.4	Dry weight of deep (>30 cm) roots under normal conditions	1	5342725		5292725	5392725		10.1371/journal.pgen.1006892	Li et al (2017)
39	q73	Root dry weight below 60 cm	1	5851606		5801606	5901606		10.1186/s12870-016-0747-y	Phung et al (2016)
40	q73	Deep root dry weight	1	5851606		5801606	5901606		10.1186/s12870-016-0747-y	Phung et al (2016)
41	q4	Deep root biomass	1	5944759		5894759	5994759		10.1371/journal.pone.0078041	Courtois et al (2013)
42	q84	Deep root proportion	1	6404307		6354307	6454307		10.1186/s12870-016-0747-y	Phung et al (2016)
43	19	Relative frequency F2 under drought/before drought stress	1	6814224		6764224	6864224		10.1016/j.molp.2018.03.136	Guo et al (2018)
44	19	Light green projected area under drought/before drought stress	1	6961310		6911310	7011310		10.1016/j.molp.2018.03.095	Guo et al (2018)
45	20	The correlation under drought/before drought stress	1	7089814		7039814	7139814		10.1016/j.molp.2018.03.066	Guo et al (2018)
46	20	The correlation under drought/before drought stress	1	7090375		7040375	7140375		10.1016/j.molp.2018.03.067	Guo et al (2018)
47	21	Green projected area ratio under drought/before drought stress	1	7393507		7343507	7443507		10.1016/j.molp.2018.03.112	Guo et al (2018)
48	21	Green projected area under drought/before drought stress	1	7393507		7343507	7443507		10.1016/j.molp.2018.03.119	Guo et al (2018)
49	GWAS NO.5	Volume of deep (>30 cm) roots under normal conditions	1	7832347		7782347	7882347		10.1371/journal.pgen.1006893	Li et al (2017)
50	GWAS NO.5	Volume of deep (>30 cm) roots under normal conditions	1	7934211		7884211	7984211		10.1371/journal.pgen.1006894	Li et al (2017)
51	GWAS NO.5	Dry weight of deep (>30 cm) roots under normal conditions	1	7936332		7886332	7986332		10.1371/journal.pgen.1006895	Li et al (2017)
52		Grain yield under non-stress	1	9190478	9190709	9.14059e+06	9.24059e+06		10.1186/s12284-017-0161-14	Swamy et al (2017)
53		Days to flowering under drought stress	1	9190478	9190709	9.14059e+06	9.24059e+06		10.1186/s12284-017-0161-42	Swamy et al (2017)
54		Plant height under drought non stress	1	9190478	9190709	9.14059e+06	9.24059e+06		10.1186/s12284-017-0161-58	Swamy et al (2017)
55		Plant height under drought non stress	1	9190478	9190709	9.14059e+06	9.24059e+06		10.1186/s12284-017-0161-72	Swamy et al (2017)
56	GWAS NO.6	Volume of deep (>30 cm) roots under normal conditions	1	9413640		9363640	9463640		10.1371/journal.pgen.1006896	Li et al (2017)
57	GWAS NO.6	Volume of deep (>30 cm) roots under drought stress	1	9592307		9542307	9642307		10.1371/journal.pgen.1006897	Li et al (2017)
58	GWAS NO.6	Dry weight of deep (>30 cm) roots under drought stress	1	9592307		9542307	9642307		10.1371/journal.pgen.1006898	Li et al (2017)
59	q49	Number of roots per tiller	1	10299033		10249033	10349033		10.1186/s12870-016-0747-y	Phung et al (2016)
60	GWAS NO.7	Dry weight of deep (>30 cm) roots under normal conditions	1	10487819		10437819	10537819		10.1371/journal.pgen.1006899	Li et al (2017)
61	35	Total projected area/bounding rectangle area ratio under drought/before drought stress	1	12477636		12427636	12527636		10.1016/j.molp.2018.03.025	Guo et al (2018)
62	35	Plant compactness of class 5 under drought/before drought stress	1	12493829		12443829	12543829		10.1016/j.molp.2018.03.081	Guo et al (2018)
63	38	Relative frequency F2 under drought/before drought stress	1	13324621		13274621	13374621		10.1016/j.molp.2018.03.137	Guo et al (2018)
64	38	The gradient inhomogeneity under drought/before drought stress	1	13479543		13429543	13529543		10.1016/j.molp.2018.03.034	Guo et al (2018)
65	38	The advantages of the small gradientunder drought/before drought stress	1	13479543		13429543	13529543		10.1016/j.molp.2018.03.052	Guo et al (2018)
66	38	Green projected area ratio under drought/before drought stress	1	13479543		13429543	13529543		10.1016/j.molp.2018.03.113	Guo et al (2018)
67	38	The uniformity under drought/before drought stress	1	13559622		13509622	13609622		10.1016/j.molp.2018.03.020	Guo et al (2018)
68	38	Green projected area under drought/before drought stress	1	13584724		13534724	13634724		10.1016/j.molp.2018.03.120	Guo et al (2018)
69	GWAS NO.8	Dry weight of total roots under normal conditions	1	13656480		13606480	13706480		10.1371/journal.pgen.1006900	Li et al (2017)
70	39	The mean gray under drought/before drought stress	1	13666749		13616749	13716749		10.1016/j.molp.2018.03.031	Guo et al (2018)
71		Plant height under drought non stress	1	14106460	14106553	1.40565e+07	1.41565e+07		10.1186/s12284-017-0161-70	Swamy et al (2017)
72	GWAS NO.9	Dry weight of total roots under normal conditions	1	14542161		14492161	14592161		10.1371/journal.pgen.1006901	Li et al (2017)
73	43	Plant compactness of class 2 under drought/before drought stress	1	15195277		15145277	15245277		10.1016/j.molp.2018.03.086	Guo et al (2018)
74	q55	Root thickness	1	15990976	17419950	16655463	16755463		10.1186/s12870-016-0747-y	Phung et al (2016)
75	GWAS NO.10	Dry weight of deep (>30 cm) roots under normal conditions	1	16917835		16867835	16967835		10.1371/journal.pgen.1006902	Li et al (2017)
76	q18	Root depth	1	17715289		17665289	8.78264e+06		10.1186/s12870-016-0747-y	Phung et al (2016)
77	51	Plant compactness of class 5 under drought/before drought stress	1	18692566		18642566	18742566		10.1016/j.molp.2018.03.082	Guo et al (2018)
78		Plant height under drought non stress	1	19008692	19008853	1.89588e+07	1.90588e+07		10.1186/s12284-017-0161-56	Swamy et al (2017)
79		Plant height under drought non stress	1	19008692	19008853	1.89588e+07	1.90588e+07		10.1186/s12284-017-0161-57	Swamy et al (2017)
80	q56	Root thickness	1	19286868		19236868	19336868		10.1186/s12870-016-0747-y	Phung et al (2016)
81	GWAS NO.11	Dry weight of deep (>30 cm) roots under normal conditions	1	19971316		19921316	20021316		10.1371/journal.pgen.1006903	Li et al (2017)
82	54	Green projected area under drought/before drought stress	1	20185206		20135206	20235206		10.1016/j.molp.2018.03.121	Guo et al (2018)
83	54	The gradient inhomogeneity under drought/before drought stress	1	20203242		20153242	20253242		10.1016/j.molp.2018.03.035	Guo et al (2018)
84	54	The advantages of the small gradientunder drought/before drought stress	1	20203242		20153242	20253242		10.1016/j.molp.2018.03.053	Guo et al (2018)
85	GWAS NO.12	Volume of deep (>30 cm) roots under drought stress	1	20603280		20553280	20653280		10.1371/journal.pgen.1006904	Li et al (2017)
86	56	Plant compactness of class 2 under drought/before drought stress	1	21077580		21027580	21127580		10.1016/j.molp.2018.03.087	Guo et al (2018)
87	q5	Root dry mass below 30 cm	1	21203185		21153185	21253185		10.1371/journal.pone.0078042	Courtois et al (2013)
88	q5	Deep root biomass	1	21203185		21153185	21253185		10.1371/journal.pone.0078043	Courtois et al (2013)
89	GWAS NO.13	Volume of shallow (<30 cm) roots under normal conditions	1	21917197		21867197	21967197		10.1371/journal.pgen.1006905	Li et al (2017)
90	GWAS NO.13	Volume of total roots under normal conditions	1	21917197		21867197	21967197		10.1371/journal.pgen.1006906	Li et al (2017)
91	GWAS NO.13	Dry weight of shallow (<30 cm) roots under normal conditions	1	21917197		21867197	21967197		10.1371/journal.pgen.1006907	Li et al (2017)
92	59	The gradient inhomogeneity under drought/before drought stress	1	22246678		22196678	22296678		10.1016/j.molp.2018.03.036	Guo et al (2018)
93	59	The energy under drought/before drought stress	1	22246678		22196678	22296678		10.1016/j.molp.2018.03.045	Guo et al (2018)
94	GWAS NO.14	Volume of total roots under normal conditions	1	22393980		22343980	22443980		10.1371/journal.pgen.1006908	Li et al (2017)
95	GWAS NO.14	Dry weight of total roots under drought stress	1	22448762		22398762	22498762		10.1371/journal.pgen.1006909	Li et al (2017)
96	GWAS NO.14	Dry weight of deep (>30 cm) roots under drought stress	1	22458322		22408322	22508322		10.1371/journal.pgen.1006910	Li et al (2017)
97	61	Plant compactness of class 6 under drought/before drought stress	1	22754317		22704317	22804317		10.1016/j.molp.2018.03.074	Guo et al (2018)
98	61	Relative frequency F12 under drought/before drought stress	1	22754617		22704617	22804617		10.1016/j.molp.2018.03.148	Guo et al (2018)
99	61	Relative frequency F13 under drought/before drought stress	1	22764198		22714198	22814198		10.1016/j.molp.2018.03.142	Guo et al (2018)
100	q1	Drought sensitivity score after 3 weeks of drought stress	1	22974974		22924974	23024974			This study
101	q1	Relative water content after 2 weeks of drought stress	1	23006901		22956901	23056901			This study
102	q1	Recovery ability	1	23006901		22956901	23056901			This study
103	q1	Drought sensitivity score after 3 weeks of drought stress	1	23006901		22956901	23056901			This study
104	q1	Recovery ability	1	23083234		23033234	23133234			This study
105	q1	Drought sensitivity score after 3 weeks of drought stress	1	23083234		23033234	23133234			This study
106	q1	Recovery ability	1	23151112		23101112	23201112	x		This study
107	q1	Drought sensitivity score after 3 weeks of drought stress	1	23151112		23101112	23201112	x		This study
108	q1	Drought sensitivity score after 3 weeks of drought stress	1	23168543		23118543	23218543	x		This study
109	GWAS NO.15	Maximum root length ratio (drought stress versus normal)	1	23206395		23156395	23256395	x	10.1371/journal.pgen.1006911	Li et al (2017)
110	q1	Slope of relative water content after 2 weeks of drought stress	1	23351413		23301413	23401413	x		This study
111	q1	Relative water content after 2 weeks of drought stress	1	23351413		23301413	23401413	x		This study
112	GWAS NO.15	Deep root weight rate under normal conditions	1	23430101		23380101	23480101	x	10.1371/journal.pgen.1006912	Li et al (2017)
113	GWAS NO.16	Volume of total roots under normal conditions	1	23698267		23648267	23748267		10.1371/journal.pgen.1006913	Li et al (2017)
114	GWAS NO.16	Dry weight of shallow (<30 cm) roots under normal conditions	1	23698267		23648267	23748267		10.1371/journal.pgen.1006914	Li et al (2017)
115	GWAS NO.16	Dry weight of total roots under normal conditions	1	23698267		23648267	23748267		10.1371/journal.pgen.1006915	Li et al (2017)
116	GWAS NO.16	Volume of deep (>30 cm) roots under normal conditions	1	23703957		23653957	23753957		10.1371/journal.pgen.1006916	Li et al (2017)
117	GWAS NO.16	Deep root volume rate under normal conditions	1	23703957		23653957	23753957		10.1371/journal.pgen.1006917	Li et al (2017)
118	64	Relative frequency F12 under drought/before drought stress	1	23900694		23850694	23950694		10.1016/j.molp.2018.03.149	Guo et al (2018)
119	65	Green projected area under drought/before drought stress	1	24146631		24096631	24196631		10.1016/j.molp.2018.03.122	Guo et al (2018)
120	q2	Drought sensitivity score after one week of drought stress	1	24502190		24452190	24552190			This study
121	q2	Drought sensitivity score after one week of drought stress	1	24510022		24460022	24560022			This study
122	q2	Drought sensitivity score after one week of drought stress	1	24533617		24483617	24583617			This study
123	q2	Drought sensitivity score after one week of drought stress	1	24563013		24513013	24613013			This study
124	GWAS NO.17	Deep root volume rate under normal conditions	1	24677879		24627879	24727879		10.1371/journal.pgen.1006918	Li et al (2017)
125	GWAS NO.17	Dry weight of deep (>30 cm) roots under drought stress	1	24723956		24673956	24773956		10.1371/journal.pgen.1006919	Li et al (2017)
126	69	The uniformity under drought/before drought stress	1	25458436		25408436	25508436		10.1016/j.molp.2018.03.021	Guo et al (2018)
127	69	The uniformity under drought/before drought stress	1	25478967		25428967	25528967		10.1016/j.molp.2018.03.022	Guo et al (2018)
128	70	The correlation under drought/before drought stress	1	25970161		25920161	26020161		10.1016/j.molp.2018.03.068	Guo et al (2018)
129	71	The gradient inhomogeneity under drought/before drought stress	1	26541417		26491417	26591417		10.1016/j.molp.2018.03.037	Guo et al (2018)
130	71	The advantages of the small gradientunder drought/before drought stress	1	26541417		26491417	26591417		10.1016/j.molp.2018.03.054	Guo et al (2018)
131	GWAS NO.18	Deep root weight rate under drought stress	1	26645853		26595853	26695853		10.1371/journal.pgen.1006920	Li et al (2017)
132	72	Green projected area under drought/before drought stress	1	26797654		26747654	26847654		10.1016/j.molp.2018.03.123	Guo et al (2018)
133	72	Harvest index under drought stress	1	26826169		26776169	26876169		10.1016/j.molp.2018.03.102	Guo et al (2018)
134	GWAS NO.18	Dry weight of deep (>30 cm) roots under normal conditions	1	26936262		26886262	26986262		10.1371/journal.pgen.1006921	Li et al (2017)
135	73	The correlation under drought/before drought stress	1	26973698		26923698	27023698		10.1016/j.molp.2018.03.069	Guo et al (2018)
136	74	Plant compactness of class 4 under drought/before drought stress	1	27334289		27284289	27384289		10.1016/j.molp.2018.03.083	Guo et al (2018)
137	75	The gradient inhomogeneity under drought/before drought stress	1	27792510		27742510	27842510		10.1016/j.molp.2018.03.038	Guo et al (2018)
138	75	The energy under drought/before drought stress	1	27792510		27742510	27842510		10.1016/j.molp.2018.03.046	Guo et al (2018)
139	75	The advantages of the small gradientunder drought/before drought stress	1	27792510		27742510	27842510		10.1016/j.molp.2018.03.055	Guo et al (2018)
140	75	Green projected area under drought/before drought stress	1	27792510		27742510	27842510		10.1016/j.molp.2018.03.124	Guo et al (2018)
141	75	The energy under drought/before drought stress	1	27815807		27765807	27865807		10.1016/j.molp.2018.03.047	Guo et al (2018)
142	GWAS NO.19	Deep root volume rate under drought stress	1	28064550		28014550	28114550		10.1371/journal.pgen.1006922	Li et al (2017)
143	76	Fractal dimension after image croppingunder drought/before drought stress	1	28090879		28040879	28140879		10.1016/j.molp.2018.03.129	Guo et al (2018)
144	GWAS NO.19	Volume of deep (>30 cm) roots under normal conditions	1	28157704		28107704	28207704		10.1371/journal.pgen.1006923	Li et al (2017)
145	GWAS NO.19	Volume of total roots under normal conditions	1	28206310		28156310	28256310		10.1371/journal.pgen.1006924	Li et al (2017)
146	77	Perimeter/projected area ratio under drought/before drought stress	1	28437396		28387396	28487396		10.1016/j.molp.2018.03.089	Guo et al (2018)
147	q36	Number of crown roots	1	28579082		28529082	28629082		10.1186/s12870-016-0747-y	Phung et al (2016)
148	q6	Root dry mass below 30 cm	1	28624318		28574318	28674318		10.1371/journal.pone.0078044	Courtois et al (2013)
149	q6	Deep root biomass	1	28624318		28574318	28674318		10.1371/journal.pone.0078045	Courtois et al (2013)
150	q6	Number of roots reaching 30 cm depth	1	28624318		28574318	28674318		10.1371/journal.pone.0078046	Courtois et al (2013)
151	q6	Maximum root length	1	28624318		28574318	28674318		10.1371/journal.pone.0078047	Courtois et al (2013)
152	q6	Deepest point reached by the roots in position in the plates	1	28624318		28574318	28674318		10.1371/journal.pone.0078048	Courtois et al (2013)
153	GWAS NO.20	Volume of deep (>30 cm) roots under normal conditions	1	28709174		28659174	28759174		10.1371/journal.pgen.1006925	Li et al (2017)
154	GWAS NO.20	Dry weight of shallow (<30 cm) roots under drought stress	1	28815868		28765868	28865868		10.1371/journal.pgen.1006926	Li et al (2017)
155	GWAS NO.20	Dry weight of deep (>30 cm) roots under drought stress	1	28815868		28765868	28865868		10.1371/journal.pgen.1006927	Li et al (2017)
156	GWAS NO.20	Dry weight of total roots under drought stress	1	28815868		28765868	28865868		10.1371/journal.pgen.1006928	Li et al (2017)
157	GWAS NO.20	Dry weight of deep (>30 cm) roots under normal conditions	1	28896658		28846658	28946658		10.1371/journal.pgen.1006929	Li et al (2017)
158	79	Relative frequency F13 under drought/before drought stress	1	29194824		29144824	29244824		10.1016/j.molp.2018.03.143	Guo et al (2018)
159	80	The gradient inhomogeneity under drought/before drought stress	1	29611035		29561035	29661035		10.1016/j.molp.2018.03.039	Guo et al (2018)
160	80	The advantages of the small gradientunder drought/before drought stress	1	29611035		29561035	29661035		10.1016/j.molp.2018.03.056	Guo et al (2018)
161	80	The smoothness under drought/before drought stress	1	29611035		29561035	29661035		10.1016/j.molp.2018.03.071	Guo et al (2018)
162	80	The third moment under drought/before drought stress	1	29611035		29561035	29661035		10.1016/j.molp.2018.03.090	Guo et al (2018)
163	80	The smoothness under drought/before drought stress	1	29764483		29714483	29814483		10.1016/j.molp.2018.03.072	Guo et al (2018)
164	81	Plant compactness of class 6 under drought/before drought stress	1	30153456		30103456	30203456		10.1016/j.molp.2018.03.075	Guo et al (2018)
165	81	Relative frequency F13 under drought/before drought stress	1	30153456		30103456	30203456		10.1016/j.molp.2018.03.144	Guo et al (2018)
166	GWAS NO.21	Deep root length rate under drought stress	1	30233950		30183950	30283950		10.1371/journal.pgen.1006930	Li et al (2017)
167	84	Green projected area ratio under drought/before drought stress	1	31208646		31158646	31258646		10.1016/j.molp.2018.03.114	Guo et al (2018)
168	84	Green projected area under drought/before drought stress	1	31208646		31158646	31258646		10.1016/j.molp.2018.03.125	Guo et al (2018)
169	84	Relative frequency F2 under drought/before drought stress	1	31208646		31158646	31258646		10.1016/j.molp.2018.03.138	Guo et al (2018)
170	85	Total projected area/bounding rectangle area ratio under drought/before drought stress	1	31588365		31538365	31638365		10.1016/j.molp.2018.03.026	Guo et al (2018)
171	85	Average height of the bounding rectangle of the objectunder drought/before drought stress	1	31677712		31627712	31727712		10.1016/j.molp.2018.03.105	Guo et al (2018)
172	86	Total projected area/bounding rectangle area ratio under drought/before drought stress	1	31714228		31664228	31764228		10.1016/j.molp.2018.03.027	Guo et al (2018)
173	GWAS NO.22	Volume of deep (>30 cm) roots under normal conditions	1	31797069		31747069	31847069		10.1371/journal.pgen.1006931	Li et al (2017)
174	86	Average height of the bounding rectangle of the objectunder drought/before drought stress	1	31917877		31867877	31967877		10.1016/j.molp.2018.03.106	Guo et al (2018)
175	87	Plant compactness of class 6 under drought/before drought stress	1	32153729		32103729	32203729		10.1016/j.molp.2018.03.076	Guo et al (2018)
176	87	The gradient mean variance under drought/before drought stress	1	32215714		32165714	32265714		10.1016/j.molp.2018.03.059	Guo et al (2018)
177	87	The advantages of the large gradientunder drought/before drought stress	1	32234507		32184507	32284507		10.1016/j.molp.2018.03.049	Guo et al (2018)
178	87	The gradient mean variance under drought/before drought stress	1	32234507		32184507	32284507		10.1016/j.molp.2018.03.060	Guo et al (2018)
179	87	The advantages of the large gradientunder drought/before drought stress	1	32255103		32205103	32305103		10.1016/j.molp.2018.03.050	Guo et al (2018)
180	87	The gradient mean variance under drought/before drought stress	1	32255103		32205103	32305103		10.1016/j.molp.2018.03.061	Guo et al (2018)
181	GWAS NO.23	Maximum root length ratio (drought stress versus normal)	1	32332797		32282797	32382797		10.1371/journal.pgen.1006932	Li et al (2017)
182	GWAS NO.23	Dry weight of deep (>30 cm) roots under drought stress	1	32394291		32344291	32444291		10.1371/journal.pgen.1006933	Li et al (2017)
183	q7	Root dry mass in the 20-30 cm layer	1	33364795		33314795	33414795		10.1371/journal.pone.0078049	Courtois et al (2013)
184	q7	Root dry mass below 30 cm	1	33364795		33314795	33414795		10.1371/journal.pone.0078050	Courtois et al (2013)
185	q7	Deep root biomass	1	33364795		33314795	33414795		10.1371/journal.pone.0078051	Courtois et al (2013)
186	q7	Deepest point reached by the roots in position in the plates	1	33364795		33314795	33414795		10.1371/journal.pone.0078052	Courtois et al (2013)
187	91	Harvest index under drought stress	1	33647979		33597979	33697979		10.1016/j.molp.2018.03.103	Guo et al (2018)
188	q8	Number of tillers	1	34890451	34939105	34864778	34964778		10.1371/journal.pone.0078053	Courtois et al (2013)
189	q8	Root dry mass below 30 cm	1	34890451	34939105	34864778	34964778		10.1371/journal.pone.0078054	Courtois et al (2013)
190	q8	Deep root biomass	1	34890451	34939105	34864778	34964778		10.1371/journal.pone.0078055	Courtois et al (2013)
191	q8	Deep root proportion	1	34890451	34939105	34864778	34964778		10.1371/journal.pone.0078056	Courtois et al (2013)
192	q8	Root to shoot ratio	1	34890451	34939105	34864778	34964778		10.1371/journal.pone.0078057	Courtois et al (2013)
193	95	The gradient inhomogeneity under drought/before drought stress	1	35188325		35138325	35238325		10.1016/j.molp.2018.03.040	Guo et al (2018)
194	95	Relative frequency F2 under drought/before drought stress	1	35204797		35154797	35254797		10.1016/j.molp.2018.03.139	Guo et al (2018)
195	95	The gradient inhomogeneity under drought/before drought stress	1	35216100		35166100	35266100		10.1016/j.molp.2018.03.041	Guo et al (2018)
196	95	The advantages of the small gradientunder drought/before drought stress	1	35216100		35166100	35266100		10.1016/j.molp.2018.03.057	Guo et al (2018)
197	95	Harvest index under drought stress	1	35216100		35166100	35266100		10.1016/j.molp.2018.03.104	Guo et al (2018)
198	95	The differential moment under drought/before drought stress	1	35220807		35170807	35270807		10.1016/j.molp.2018.03.063	Guo et al (2018)
199	q37	Number of crown roots	1	35307113	35377267	35292190	35392190		10.1186/s12870-016-0747-y	Phung et al (2016)
200	96	Height/width ratio under drought/before drought stress	1	35370261		35320261	35420261		10.1016/j.molp.2018.03.099	Guo et al (2018)
201	96	Height/width ratio under drought/before drought stress	1	35370261		35320261	35420261		10.1016/j.molp.2018.03.100	Guo et al (2018)
202	96	Relative frequency F6 under drought/before drought stress	1	35392082		35342082	35442082		10.1016/j.molp.2018.03.133	Guo et al (2018)
203	GWAS NO.24	Dry weight of deep (>30 cm) roots under normal conditions	1	35949499		35899499	35999499		10.1371/journal.pgen.1006934	Li et al (2017)
204	99	Green projected area under drought/before drought stress	1	36394765		36344765	36444765		10.1016/j.molp.2018.03.126	Guo et al (2018)
205	100	Light green projected area under drought/before drought stress	1	36578607		36528607	36628607		10.1016/j.molp.2018.03.096	Guo et al (2018)
206	100	Average width of the bounding rectangle of the objectunder drought/before drought stress	1	36796945		36746945	36846945		10.1016/j.molp.2018.03.019	Guo et al (2018)
207	100	Height/width ratio under drought/before drought stress	1	36796945		36746945	36846945		10.1016/j.molp.2018.03.101	Guo et al (2018)
208	102	Green projected area under drought/before drought stress	1	37490227		37440227	37540227		10.1016/j.molp.2018.03.127	Guo et al (2018)
209	GWAS NO.25	Dry weight of deep (>30 cm) roots under drought stress	1	37689104		37639104	37739104		10.1371/journal.pgen.1006935	Li et al (2017)
210		Grain yield under non-stress	1	37851779	37851855	37801817	37901817		10.1186/s12284-017-0161-13	Swamy et al (2017)
211	GWAS NO.26	Dry weight of deep (>30 cm) roots under normal conditions	1	38015027		37965027	38065027		10.1371/journal.pgen.1006936	Li et al (2017)
212	105	Average height of the bounding rectangle of the objectunder drought/before drought stress	1	38381084		38331084	38431084		10.1016/j.molp.2018.03.107	Guo et al (2018)
213	105	The uniformity under drought/before drought stress	1	38394818		38344818	38444818		10.1016/j.molp.2018.03.023	Guo et al (2018)
214	105	Plant compactness of class 2 under drought/before drought stress	1	38482490		38432490	38532490		10.1016/j.molp.2018.03.088	Guo et al (2018)
215	q19	Root depth	1	39102194	39143941	3.90731e+07	3.91731e+07		10.1186/s12870-016-0747-y	Phung et al (2016)
216	107	Fractal dimension after image croppingunder drought/before drought stress	1	39190020		39140020	39240020		10.1016/j.molp.2018.03.130	Guo et al (2018)
217	108	Green projected area under drought/before drought stress	1	39809676		39759676	39859676		10.1016/j.molp.2018.03.128	Guo et al (2018)
218	109	The gray entropy under drought/before drought stress	1	40163063		40113063	40213063		10.1016/j.molp.2018.03.028	Guo et al (2018)
219	109	The gradient inhomogeneity under drought/before drought stress	1	40163063		40113063	40213063		10.1016/j.molp.2018.03.042	Guo et al (2018)
220	109	The energy under drought/before drought stress	1	40163063		40113063	40213063		10.1016/j.molp.2018.03.048	Guo et al (2018)
221	109	The advantages of the small gradientunder drought/before drought stress	1	40163063		40113063	40213063		10.1016/j.molp.2018.03.058	Guo et al (2018)
222	109	The standard error_ratio drought stress to before drought stress	1	40163063		40113063	40213063		10.1016/j.molp.2018.03.070	Guo et al (2018)
223	109	The smoothness under drought/before drought stress	1	40163063		40113063	40213063		10.1016/j.molp.2018.03.073	Guo et al (2018)
224	109	The third moment under drought/before drought stress	1	40163063		40113063	40213063		10.1016/j.molp.2018.03.091	Guo et al (2018)
225	109	The mean value under drought/before drought stress	1	40163063		40113063	40213063		10.1016/j.molp.2018.03.093	Guo et al (2018)
226	GWAS NO.27	Maximum root length under drought stress	1	40415038		40365038	40465038		10.1371/journal.pgen.1006937	Li et al (2017)
227	q9	Angle to the vertical of the root cone	1	40960461		40910461	41010461		10.1371/journal.pone.0078058	Courtois et al (2013)
228	112	Relative frequency F12 under drought/before drought stress	1	41136616		41086616	41186616		10.1016/j.molp.2018.03.150	Guo et al (2018)
229	113	Relative frequency F13 under drought/before drought stress	1	41438161		41388161	41488161		10.1016/j.molp.2018.03.145	Guo et al (2018)
230	113	Relative frequency F14 under drought/before drought stress	1	41499170		41449170	41549170		10.1016/j.molp.2018.03.141	Guo et al (2018)
231	113	Relative frequency F13 under drought/before drought stress	1	41507180		41457180	41557180		10.1016/j.molp.2018.03.146	Guo et al (2018)
232	114	Plant compactness of class 6 under drought/before drought stress	1	41520737		41470737	41570737		10.1016/j.molp.2018.03.077	Guo et al (2018)
233	114	Relative frequency F12 under drought/before drought stress	1	41520737		41470737	41570737		10.1016/j.molp.2018.03.151	Guo et al (2018)
234	114	Plant compactness of class 6 under drought/before drought stress	1	41523358		41473358	41573358		10.1016/j.molp.2018.03.078	Guo et al (2018)
235	114	The uniformity under drought/before drought stress	1	41524482		41474482	41574482		10.1016/j.molp.2018.03.024	Guo et al (2018)
236	GWAS NO.28	Dry weight of deep (>30 cm) roots under normal conditions	1	41555643		41505643	41605643		10.1371/journal.pgen.1006938	Li et al (2017)
237	GWAS NO.28	Dry weight of deep (>30 cm) roots under normal conditions	1	41834459		41784459	41884459		10.1371/journal.pgen.1006939	Li et al (2017)
238	115	Plant compactness of class 6 under drought/before drought stress	1	41940778		41890778	41990778		10.1016/j.molp.2018.03.079	Guo et al (2018)
239	115	Relative frequency F13 under drought/before drought stress	1	41940778		41890778	41990778		10.1016/j.molp.2018.03.147	Guo et al (2018)
240	115	Plant compactness of class 4 under drought/before drought stress	1	42050923		42000923	42100923		10.1016/j.molp.2018.03.084	Guo et al (2018)
241	115	Plant compactness of class 4 under drought/before drought stress	1	42098665		42048665	42148665		10.1016/j.molp.2018.03.085	Guo et al (2018)
242	115	Relative frequency F8 under drought/before drought stress	1	42098665		42048665	42148665		10.1016/j.molp.2018.03.132	Guo et al (2018)
243	115	Relative frequency F9 under drought/before drought stress	1	42098681		42048681	42148681		10.1016/j.molp.2018.03.131	Guo et al (2018)
244	GWAS NO.29	Dry weight of deep (>30 cm) roots under normal conditions	1	42274161		42224161	42324161		10.1371/journal.pgen.1006940	Li et al (2017)
245	116	Relative frequency F2 under drought/before drought stress	1	42403888		42353888	42453888		10.1016/j.molp.2018.03.140	Guo et al (2018)
246	q50	Number of roots per tiller	1	42706214		42656214	42756214		10.1186/s12870-016-0747-y	Phung et al (2016)
247	q10	Root to shoot ratio	1	42706257		42656257	42756257		10.1371/journal.pone.0078059	Courtois et al (2013)
248	118	Green projected area ratio under drought/before drought stress	1	43164114		43114114	43214114		10.1016/j.molp.2018.03.115	Guo et al (2018)
249	118	The gradient entropy under drought/before drought stress	1	43183741		43133741	43233741		10.1016/j.molp.2018.03.064	Guo et al (2018)
250	118	The mean gray under drought/before drought stress	1	43214900		43164900	43264900		10.1016/j.molp.2018.03.032	Guo et al (2018)
251	120	Relative frequency F2 under drought/before drought stress	2	737623		687623	787623		10.1016/j.molp.2018.03.210	Guo et al (2018)
252	120	1000-grain weight_ratio under drought/normal condition	2	788531		738531	838531		10.1016/j.molp.2018.03.220	Guo et al (2018)
253		Days to flowering under drought stress	2	827133	827369	777251	877251		10.1186/s12284-017-0161-30	Swamy et al (2017)
254		Plant height under drought non stress	2	827133	827369	777251	877251		10.1186/s12284-017-0161-59	Swamy et al (2017)
255		Plant height under drought non stress	2	827133	827369	777251	877251		10.1186/s12284-017-0161-73	Swamy et al (2017)
256	121	Green projected area under drought/before drought stress	2	857371		807371	907371		10.1016/j.molp.2018.03.193	Guo et al (2018)
257	123	Plant compactness of class 2 under drought/before drought stress	2	1871404		1821404	1921404		10.1016/j.molp.2018.03.179	Guo et al (2018)
258	123	Total projected area/bounding rectangle area ratio under drought/before drought stress	2	1877015		1827015	1927015		10.1016/j.molp.2018.03.153	Guo et al (2018)
259	123	Plant compactness of class 1 under drought/before drought stress	2	1877015		1827015	1927015		10.1016/j.molp.2018.03.181	Guo et al (2018)
260	123	Yield per plant under drought stress	2	2020701		1970701	2070701		10.1016/j.molp.2018.03.152	Guo et al (2018)
261	GWAS NO.30	Dry weight of deep (>30 cm) roots under drought stress	2	3288788		3238788	3338788		10.1371/journal.pgen.1006941	Li et al (2017)
262	GWAS NO.30	Volume of deep (>30 cm) roots under normal conditions	2	3407582		3357582	3457582		10.1371/journal.pgen.1006942	Li et al (2017)
263		Plant height under drought non stress	2	4283241	4283370	4.23331e+06	4.33331e+06		10.1186/s12284-017-0161-60	Swamy et al (2017)
264		Plant height under drought non stress	2	4283241	4283370	4.23331e+06	4.33331e+06		10.1186/s12284-017-0161-74	Swamy et al (2017)
265		Grain yield under non-stress	2	4305685	4305907	4255796	4355796		10.1186/s12284-017-0161-17	Swamy et al (2017)
266		Days to flowering under drought stress	2	4305685	4305907	4255796	4355796		10.1186/s12284-017-0161-32	Swamy et al (2017)
267	GWAS NO.31	Dry weight of deep (>30 cm) roots under normal conditions	2	4344877		4294877	4394877		10.1371/journal.pgen.1006943	Li et al (2017)
268	GWAS NO.32	Maximum root length ratio (drought stress versus normal)	2	4871223		4821223	4921223		10.1371/journal.pgen.1006944	Li et al (2017)
269	q66	Root dry weight in the 20-40 cm layer	2	5015093		4965093	5065093		10.1186/s12870-016-0747-y	Phung et al (2016)
270	GWAS NO.33	Volume of total roots under normal conditions	2	5710011		5660011	5760011		10.1371/journal.pgen.1006945	Li et al (2017)
271	GWAS NO.33	Volume of total roots under normal conditions	2	5768779		5718779	5818779		10.1371/journal.pgen.1006946	Li et al (2017)
272	q20	Root depth	2	6217128		6167128	6267128		10.1186/s12870-016-0747-y	Phung et al (2016)
273	GWAS NO.34	Dry weight of shallow (<30 cm) roots under normal conditions	2	6278299		6228299	6328299		10.1371/journal.pgen.1006947	Li et al (2017)
274	GWAS NO.34	Dry weight of total roots under normal conditions	2	6358884		6308884	6408884		10.1371/journal.pgen.1006948	Li et al (2017)
275	134	The deficit score under drought/before drought stress	2	6494678		6444678	6544678		10.1016/j.molp.2018.03.170	Guo et al (2018)
276	134	The gray entropy under drought/before drought stress	2	6494688		6444688	6544688		10.1016/j.molp.2018.03.156	Guo et al (2018)
277	135	Green projected area under drought/before drought stress	2	6766179		6716179	6816179		10.1016/j.molp.2018.03.194	Guo et al (2018)
278	136	The energy under drought/before drought stress	2	7080402		7030402	7130402		10.1016/j.molp.2018.03.163	Guo et al (2018)
279	136	Green projected area under drought/before drought stress	2	7252426		7202426	7302426		10.1016/j.molp.2018.03.195	Guo et al (2018)
280	137	Relative frequency F14 under drought/before drought stress	2	7335149		7285149	7385149		10.1016/j.molp.2018.03.214	Guo et al (2018)
281	137	Harvest index under drought stress	2	7415750		7365750	7465750		10.1016/j.molp.2018.03.184	Guo et al (2018)
282	137	Relative frequency F1 under drought/before drought stress	2	7429693		7379693	7479693		10.1016/j.molp.2018.03.219	Guo et al (2018)
283	137	The intensity inhomogeneity under drought/before drought stress	2	7577968		7527968	7627968		10.1016/j.molp.2018.03.162	Guo et al (2018)
284	GWAS NO.35	Dry weight of shallow (<30 cm) roots under drought stress	2	7602415		7552415	7652415		10.1371/journal.pgen.1006949	Li et al (2017)
285	GWAS NO.35	Dry weight of total roots under drought stress	2	7602415		7552415	7652415		10.1371/journal.pgen.1006950	Li et al (2017)
286	138	The gray entropy under drought/before drought stress	2	7675861		7625861	7725861		10.1016/j.molp.2018.03.157	Guo et al (2018)
287	138	The gradient inhomogeneity under drought/before drought stress	2	7675861		7625861	7725861		10.1016/j.molp.2018.03.158	Guo et al (2018)
288	138	The energy under drought/before drought stress	2	7675861		7625861	7725861		10.1016/j.molp.2018.03.164	Guo et al (2018)
289	138	The advantages of the small gradientunder drought/before drought stress	2	7675861		7625861	7725861		10.1016/j.molp.2018.03.167	Guo et al (2018)
290	138	The entropy of mixing under drought/before drought stress	2	7675861		7625861	7725861		10.1016/j.molp.2018.03.172	Guo et al (2018)
291	138	Green projected area ratio under drought/before drought stress	2	7675861		7625861	7725861		10.1016/j.molp.2018.03.191	Guo et al (2018)
292	138	Relative frequency F2 under drought/before drought stress	2	7681202		7631202	7731202		10.1016/j.molp.2018.03.211	Guo et al (2018)
293	GWAS NO.35	Dry weight of deep (>30 cm) roots under normal conditions	2	7757485		7707485	7807485		10.1371/journal.pgen.1006951	Li et al (2017)
294	139	The correlation under drought/before drought stress	2	7972086		7922086	8022086		10.1016/j.molp.2018.03.174	Guo et al (2018)
295	141	The correlation under drought/before drought stress	2	8625442		8575442	8675442		10.1016/j.molp.2018.03.175	Guo et al (2018)
296	GWAS NO.36	Volume of deep (>30 cm) roots under normal conditions	2	9261836		9211836	9311836		10.1371/journal.pgen.1006952	Li et al (2017)
297	144	Harvest index under drought stress	2	9925755		9875755	9975755		10.1016/j.molp.2018.03.185	Guo et al (2018)
298	144	The energy under drought/before drought stress	2	9963518		9913518	10013518		10.1016/j.molp.2018.03.165	Guo et al (2018)
299	144	The gradient inhomogeneity under drought/before drought stress	2	9978734		9928734	10028734		10.1016/j.molp.2018.03.159	Guo et al (2018)
300	144	The advantages of the small gradientunder drought/before drought stress	2	9978734		9928734	10028734		10.1016/j.molp.2018.03.168	Guo et al (2018)
301		Grain yield under non-stress	2	10327423	10327597	10277510	10377510		10.1186/s12284-017-0161-15	Swamy et al (2017)
302	147	The energy under drought/before drought stress	2	10959113		10909113	11009113		10.1016/j.molp.2018.03.166	Guo et al (2018)
303	147	Harvest index under drought stress	2	10959113		10909113	11009113		10.1016/j.molp.2018.03.186	Guo et al (2018)
304	GWAS NO.37	Volume of total roots under drought stress	2	11289305		11239305	11339305		10.1371/journal.pgen.1006953	Li et al (2017)
305		Days to flowering under drought stress	2	11389704	11389942	11339823	11439823		10.1186/s12284-017-0161-43	Swamy et al (2017)
306		Plant height under drought non stress	2	11389704	11389942	11339823	11439823		10.1186/s12284-017-0161-75	Swamy et al (2017)
307	149	Relative frequency F14 under drought/before drought stress	2	11789008		11739008	11839008		10.1016/j.molp.2018.03.215	Guo et al (2018)
308	151	Fractal dimension after image croppingunder drought/before drought stress	2	12516252		12466252	12566252		10.1016/j.molp.2018.03.206	Guo et al (2018)
309	152	Relative frequency F12 under drought/before drought stress	2	12640486		12590486	12690486		10.1016/j.molp.2018.03.218	Guo et al (2018)
310	GWAS NO.38	Volume of deep (>30 cm) roots under drought stress	2	13527661		13477661	13577661		10.1371/journal.pgen.1006954	Li et al (2017)
311	GWAS NO.39	Dry weight of total roots under drought stress	2	13745436		13695436	13795436		10.1371/journal.pgen.1006955	Li et al (2017)
312	GWAS NO.39	Dry weight of deep (>30 cm) roots under drought stress	2	13889599		13839599	13939599		10.1371/journal.pgen.1006956	Li et al (2017)
313	GWAS NO.40	Dry weight of deep (>30 cm) roots under normal conditions	2	14308168		14258168	14358168		10.1371/journal.pgen.1006957	Li et al (2017)
314	q78	Deep root dry weight	2	14366103		14316103	14416103		10.1186/s12870-016-0747-y	Phung et al (2016)
315	155	Relative frequency F14 under drought/before drought stress	2	14466771		14416771	14516771		10.1016/j.molp.2018.03.216	Guo et al (2018)
316		Days to flowering under drought stress	2	15181966	15182226	15132096	15232096		10.1186/s12284-017-0161-46	Swamy et al (2017)
317		Plant height under drought non stress	2	15181966	15182226	15132096	15232096		10.1186/s12284-017-0161-62	Swamy et al (2017)
318		Plant height under drought non stress	2	15181966	15182226	15132096	15232096		10.1186/s12284-017-0161-77	Swamy et al (2017)
319	161	The correlation under drought/before drought stress	2	17216212		17166212	17266212		10.1016/j.molp.2018.03.176	Guo et al (2018)
320	GWAS NO.41	Volume of deep (>30 cm) roots under normal conditions	2	17767458		17717458	17817458		10.1371/journal.pgen.1006958	Li et al (2017)
321	166	Green projected area under drought/before drought stress	2	18674690		18624690	18724690		10.1016/j.molp.2018.03.196	Guo et al (2018)
322	166	Green projected area under drought/before drought stress	2	18688197		18638197	18738197		10.1016/j.molp.2018.03.197	Guo et al (2018)
323	166	Green projected area under drought/before drought stress	2	18751250		18701250	18801250		10.1016/j.molp.2018.03.198	Guo et al (2018)
324	167	Total projected area/bounding rectangle area ratio under drought/before drought stress	2	19205123		19155123	19255123		10.1016/j.molp.2018.03.154	Guo et al (2018)
325	167	Green projected area under drought/before drought stress	2	19309900		19259900	19359900		10.1016/j.molp.2018.03.199	Guo et al (2018)
326	GWAS NO.42	Dry weight of total roots under drought stress	2	19681113		19631113	19731113		10.1371/journal.pgen.1006959	Li et al (2017)
327	168	Green leaf area ratio under drought stress	2	19754527		19704527	19804527		10.1016/j.molp.2018.03.187	Guo et al (2018)
328	168	Green leaf area ratio under drought stress	2	19762926		19712926	19812926		10.1016/j.molp.2018.03.188	Guo et al (2018)
329	169	Green projected area under drought/before drought stress	2	19768984		19718984	19818984		10.1016/j.molp.2018.03.200	Guo et al (2018)
330	169	The smoothness under drought/before drought stress	2	19860006		19810006	19910006		10.1016/j.molp.2018.03.177	Guo et al (2018)
331	169	Green projected area under drought/before drought stress	2	20057182		20007182	20107182		10.1016/j.molp.2018.03.201	Guo et al (2018)
332	170	Green leaf area ratio under drought stress	2	20117566		20067566	20167566		10.1016/j.molp.2018.03.189	Guo et al (2018)
333	170	Green leaf area ratio under drought stress	2	20154439		20104439	20204439		10.1016/j.molp.2018.03.190	Guo et al (2018)
334	171	Relative frequency F9 under drought/before drought stress	2	20509693		20459693	20559693		10.1016/j.molp.2018.03.207	Guo et al (2018)
335		Grain yield under drought stress	2	20794972	20795112	20745042	20845042		10.1186/s12284-017-0161-6	Swamy et al (2017)
336	172	The gradient inhomogeneity under drought/before drought stress	2	20820590		20770590	20870590		10.1016/j.molp.2018.03.160	Guo et al (2018)
337	GWAS NO.43	Dry weight of deep (>30 cm) roots under normal conditions	2	20943601		20893601	20993601		10.1371/journal.pgen.1006960	Li et al (2017)
338	GWAS NO.43	Dry weight of deep (>30 cm) roots under normal conditions	2	21071869		21021869	21121869		10.1371/journal.pgen.1006961	Li et al (2017)
339	173	Green projected area under drought/before drought stress	2	21441191		21391191	21491191		10.1016/j.molp.2018.03.202	Guo et al (2018)
340	q74	Root dry weight below 60 cm	2	23550168		23500168	23600168		10.1186/s12870-016-0747-y	Phung et al (2016)
341	EMMA2.7	Drought recovery	2	24559374		24509374	24609374		10.11648/j.ijaas.20150101.12	Al-Shugeairy et al (2015)
342	181	Relative frequency F5 under drought/before drought stress	2	24717222		24667222	24767222		10.1016/j.molp.2018.03.208	Guo et al (2018)
343	181	Green projected area under drought/before drought stress	2	24717487		24667487	24767487		10.1016/j.molp.2018.03.203	Guo et al (2018)
344	GWAS NO.44	Dry weight of shallow (<30 cm) roots under normal conditions	2	24788036		24738036	24838036		10.1371/journal.pgen.1006962	Li et al (2017)
345	183	The gradient inhomogeneity under drought/before drought stress	2	25154454		25104454	25204454		10.1016/j.molp.2018.03.161	Guo et al (2018)
346	183	The advantages of the small gradientunder drought/before drought stress	2	25154454		25104454	25204454		10.1016/j.molp.2018.03.169	Guo et al (2018)
347	183	The entropy of mixing under drought/before drought stress	2	25161013		25111013	25211013		10.1016/j.molp.2018.03.173	Guo et al (2018)
348	183	Green projected area ratio under drought/before drought stress	2	25161013		25111013	25211013		10.1016/j.molp.2018.03.192	Guo et al (2018)
349	183	Relative frequency F2 under drought/before drought stress	2	25218252		25168252	25268252		10.1016/j.molp.2018.03.212	Guo et al (2018)
350	q11	Root dry mass below 30 cm	2	25228346		25178346	25278346		10.1371/journal.pone.0078060	Courtois et al (2013)
351	q11	Deep root biomass	2	25228346		25178346	25278346		10.1371/journal.pone.0078061	Courtois et al (2013)
352	183	Plant compactness of class 1 under drought/before drought stress	2	25316348		25266348	25366348		10.1016/j.molp.2018.03.182	Guo et al (2018)
353	183	Total projected area/bounding rectangle area ratio under drought/before drought stress	2	25320174		25270174	25370174		10.1016/j.molp.2018.03.155	Guo et al (2018)
354	GWAS NO.45	Maximum root length under drought stress	2	25407440		25357440	25457440		10.1371/journal.pgen.1006963	Li et al (2017)
355	GWAS NO.45	Deep root length rate under drought stress	2	25407440		25357440	25457440		10.1371/journal.pgen.1006964	Li et al (2017)
356	q64	Root dry weight in the 00-20 cm layer	2	25990556		25940556	26040556		10.1186/s12870-016-0747-y	Phung et al (2016)
357	GWAS NO.46	Dry weight of total roots under normal conditions	2	26335526		26285526	26385526		10.1371/journal.pgen.1006965	Li et al (2017)
358	187	Relative frequency F4 under drought/before drought stress	2	26503782		26453782	26553782		10.1016/j.molp.2018.03.209	Guo et al (2018)
359	188	1000-grain weight_ratio under drought/normal condition	2	26841242		26791242	26891242		10.1016/j.molp.2018.03.221	Guo et al (2018)
360	188	The differential moment under drought/before drought stress	2	26946275		26896275	26996275		10.1016/j.molp.2018.03.171	Guo et al (2018)
361	188	Green projected area under drought/before drought stress	2	26946275		26896275	26996275		10.1016/j.molp.2018.03.204	Guo et al (2018)
362	GWAS NO.47	Dry weight of deep (>30 cm) roots under normal conditions	2	27157986		27107986	27207986		10.1371/journal.pgen.1006966	Li et al (2017)
363	q12	Root dry mass below 30 cm	2	27406953		27356953	27456953		10.1371/journal.pone.0078062	Courtois et al (2013)
364	q12	Deep root biomass	2	27406953		27356953	27456953		10.1371/journal.pone.0078063	Courtois et al (2013)
365	q12	Number of roots reaching 30 cm depth	2	27406953		27356953	27456953		10.1371/journal.pone.0078064	Courtois et al (2013)
366	q12	Deepest point reached by the roots in position in the plates	2	27406953		27356953	27456953		10.1371/journal.pone.0078065	Courtois et al (2013)
367	191	The smoothness under drought/before drought stress	2	28442764		28392764	28492764		10.1016/j.molp.2018.03.178	Guo et al (2018)
368	GWAS NO.48	Dry weight of deep (>30 cm) roots under drought stress	2	28673267		28623267	28723267		10.1371/journal.pgen.1006967	Li et al (2017)
369	193	Relative frequency F13 under drought/before drought stress	2	29128748		29078748	29178748		10.1016/j.molp.2018.03.217	Guo et al (2018)
370	GWAS NO.49	Dry weight of total roots under normal conditions	2	29567648		29517648	29617648		10.1371/journal.pgen.1006968	Li et al (2017)
371	GWAS NO.50	Volume of total roots under normal conditions	2	30110608		30060608	30160608		10.1371/journal.pgen.1006969	Li et al (2017)
372	q75	Root dry weight below 60 cm	2	30762847		30712847	30812847		10.1186/s12870-016-0747-y	Phung et al (2016)
373	q38	Number of crown roots	2	31652149		31602149	31702149		10.1186/s12870-016-0747-y	Phung et al (2016)
374	GWAS NO.51	Dry weight of deep (>30 cm) roots under normal conditions	2	32400460		32350460	32450460		10.1371/journal.pgen.1006970	Li et al (2017)
375	201	Green projected area under drought/before drought stress	2	32525572		32475572	32575572		10.1016/j.molp.2018.03.205	Guo et al (2018)
376	205	Perimeter/projected area ratio under drought/before drought stress	2	33606045		33556045	33656045		10.1016/j.molp.2018.03.183	Guo et al (2018)
377	205	Plant compactness of class 2 under drought/before drought stress	2	33675056		33625056	33725056		10.1016/j.molp.2018.03.180	Guo et al (2018)
378	205	Relative frequency F2 under drought/before drought stress	2	33675056		33625056	33725056		10.1016/j.molp.2018.03.213	Guo et al (2018)
379	GWAS NO.52	Dry weight of deep (>30 cm) roots under normal conditions	2	33860884		33810884	33910884		10.1371/journal.pgen.1006971	Li et al (2017)
380	GWAS NO.53	Dry weight of deep (>30 cm) roots under drought stress	2	34498606		34448606	34548606		10.1371/journal.pgen.1006972	Li et al (2017)
381	GWAS NO.53	Maximum root length ratio (drought stress versus normal)	2	34659436		34609436	34709436		10.1371/journal.pgen.1006973	Li et al (2017)
382	q3	Relative water content before drought treatment	2	35019983		34969983	35069983			This study
383	q3	Relative water content before drought treatment	2	35082166		35032166	35132166			This study
384	q57	Root thickness	2	35453974		35403974	35503974		10.1186/s12870-016-0747-y	Phung et al (2016)
385	q58	Root thickness	2	35509414	35510032	35459723	35559723		10.1186/s12870-016-0747-y	Phung et al (2016)
386	211	Light green projected area under drought/before drought stress	3	65801		15801	115801		10.1016/j.molp.2018.03.278	Guo et al (2018)
387	213	Yield per plant under drought/normal condition	3	782506		732506	832506		10.1016/j.molp.2018.03.222	Guo et al (2018)
388	213	Filled spikelet number under drought/normal condition	3	782506		732506	832506		10.1016/j.molp.2018.03.296	Guo et al (2018)
389	213	Perimeter/projected area ratio under drought/before drought stress	3	811431		761431	861431		10.1016/j.molp.2018.03.267	Guo et al (2018)
390	213	Yield per plant under drought/normal condition	3	1078933		1028933	1128933		10.1016/j.molp.2018.03.223	Guo et al (2018)
391	214	harvest index_R	3	1116548		1066548	1166548		10.1016/j.molp.2018.03.285	Guo et al (2018)
392	q13	Root to shoot ratio	3	1248074		1198074	1298074		10.1371/journal.pone.0078066	Courtois et al (2013)
393	214	Green projected area ratio under drought/before drought stress	3	1375032		1325032	1425032		10.1016/j.molp.2018.03.286	Guo et al (2018)
394	215	Light green projected area under drought/before drought stress	3	1547117		1497117	1597117		10.1016/j.molp.2018.03.279	Guo et al (2018)
395	219	Total projected area under drought/before drought stress	3	3244391		3194391	3294391		10.1016/j.molp.2018.03.227	Guo et al (2018)
396	219	Entropy under drought/before drought stress	3	3244391		3194391	3294391		10.1016/j.molp.2018.03.314	Guo et al (2018)
397	219	The mean value under drought/before drought stress	3	3317770		3267770	3367770		10.1016/j.molp.2018.03.274	Guo et al (2018)
398	219	The mean value under drought/before drought stress	3	3322206		3272206	3372206		10.1016/j.molp.2018.03.275	Guo et al (2018)
399	GWAS NO.54	Dry weight of deep (>30 cm) roots under normal conditions	3	3503803		3453803	3553803		10.1371/journal.pgen.1006974	Li et al (2017)
400	GWAS NO.55	Maximum root length ratio (drought stress versus normal)	3	3811002		3761002	3861002		10.1371/journal.pgen.1006975	Li et al (2017)
401	221	Total projected area/bounding rectangle area ratio under drought/before drought stress	3	3840659		3790659	3890659		10.1016/j.molp.2018.03.228	Guo et al (2018)
402	221	Total projected area/bounding rectangle area ratio under drought/before drought stress	3	3842516		3792516	3892516		10.1016/j.molp.2018.03.229	Guo et al (2018)
403	q14	Root dry mass below 30 cm	3	4103522	4137019	4.07027e+06	4.17027e+06		10.1371/journal.pone.0078067	Courtois et al (2013)
404	q14	Deep root biomass	3	4103522	4137019	4.07027e+06	4.17027e+06		10.1371/journal.pone.0078068	Courtois et al (2013)
405	222	Yield per plant under drought/normal condition	3	4146057		4096057	4196057		10.1016/j.molp.2018.03.224	Guo et al (2018)
406	222	1000-grain weight_ratio under drought/normal condition	3	4185717		4135717	4235717		10.1016/j.molp.2018.03.318	Guo et al (2018)
407	GWAS NO.56	Dry weight of deep (>30 cm) roots under normal conditions	3	5408824		5358824	5458824		10.1371/journal.pgen.1006976	Li et al (2017)
408	226	The smoothness under drought/before drought stress	3	5748081		5698081	5798081		10.1016/j.molp.2018.03.256	Guo et al (2018)
409	226	The standard error_ratio drought stress to before drought stress	3	5790375		5740375	5840375		10.1016/j.molp.2018.03.255	Guo et al (2018)
410	GWAS NO.57	Dry weight of deep (>30 cm) roots under normal conditions	3	6356367		6306367	6406367		10.1371/journal.pgen.1006977	Li et al (2017)
411	GWAS NO.58	Dry weight of deep (>30 cm) roots under drought stress	3	7035997		6985997	7085997		10.1371/journal.pgen.1006978	Li et al (2017)
412	GWAS NO.58	Dry weight of deep (>30 cm) roots under drought stress	3	7131375		7081375	7181375		10.1371/journal.pgen.1006979	Li et al (2017)
413	230	The gradient inhomogeneity under drought/before drought stress	3	7186414		7136414	7236414		10.1016/j.molp.2018.03.230	Guo et al (2018)
414	230	Green projected area ratio under drought/before drought stress	3	7391700		7341700	7441700		10.1016/j.molp.2018.03.287	Guo et al (2018)
415	230	Green projected area under drought/before drought stress	3	7391700		7341700	7441700		10.1016/j.molp.2018.03.290	Guo et al (2018)
416	232	Relative frequency F3 under drought/before drought stress	3	8097450		8047450	8147450		10.1016/j.molp.2018.03.302	Guo et al (2018)
417	235	The correlation under drought/before drought stress	3	8825602		8775602	8875602		10.1016/j.molp.2018.03.252	Guo et al (2018)
418	236	Height/width ratio under drought/before drought stress	3	9245417		9195417	9295417		10.1016/j.molp.2018.03.282	Guo et al (2018)
419	GWAS NO.59	Volume of total roots under normal conditions	3	9808830		9758830	9858830		10.1371/journal.pgen.1006980	Li et al (2017)
420	GWAS NO.60	Volume of deep (>30 cm) roots under normal conditions	3	10215730		10165730	10265730		10.1371/journal.pgen.1006981	Li et al (2017)
421	239	Relative frequency F13 under drought/before drought stress	3	10568911		10518911	10618911		10.1016/j.molp.2018.03.310	Guo et al (2018)
422	239	Perimeter/projected area ratio under drought/before drought stress	3	10595108		10545108	10645108		10.1016/j.molp.2018.03.268	Guo et al (2018)
423	239	Perimeter/projected area ratio under drought/before drought stress	3	10595108		10545108	10645108		10.1016/j.molp.2018.03.269	Guo et al (2018)
424	239	Plant compactness of class 6 under drought/before drought stress	3	10649922		10599922	10699922		10.1016/j.molp.2018.03.260	Guo et al (2018)
425	239	Relative frequency F13 under drought/before drought stress	3	10678228		10628228	10728228		10.1016/j.molp.2018.03.311	Guo et al (2018)
426	241	Perimeter/projected area ratio under drought/before drought stress	3	11247390		11197390	11297390		10.1016/j.molp.2018.03.270	Guo et al (2018)
427	242	The gradient inhomogeneity under drought/before drought stress	3	11532211		11482211	11582211		10.1016/j.molp.2018.03.231	Guo et al (2018)
428	242	The energy under drought/before drought stress	3	11532211		11482211	11582211		10.1016/j.molp.2018.03.238	Guo et al (2018)
429	242	The advantages of the small gradientunder drought/before drought stress	3	11532211		11482211	11582211		10.1016/j.molp.2018.03.246	Guo et al (2018)
430	242	The intensity inhomogeneity under drought/before drought stress	3	11559690		11509690	11609690		10.1016/j.molp.2018.03.236	Guo et al (2018)
431	242	The smoothness under drought/before drought stress	3	11662671		11612671	11712671		10.1016/j.molp.2018.03.257	Guo et al (2018)
432	242	The energy under drought/before drought stress	3	11815939		11765939	11865939		10.1016/j.molp.2018.03.239	Guo et al (2018)
433	243	Fractal dimension after image croppingunder drought/before drought stress	3	11854502		11804502	11904502		10.1016/j.molp.2018.03.297	Guo et al (2018)
434	GWAS NO.61	Dry weight of shallow (<30 cm) roots under drought stress	3	12470658		12420658	12520658		10.1371/journal.pgen.1006982	Li et al (2017)
435	GWAS NO.61	Dry weight of total roots under drought stress	3	12470658		12420658	12520658		10.1371/journal.pgen.1006983	Li et al (2017)
436	GWAS NO.61	Dry weight of deep (>30 cm) roots under normal conditions	3	12588465		12538465	12638465		10.1371/journal.pgen.1006984	Li et al (2017)
437	245	The correlation under drought/before drought stress	3	12866142		12816142	12916142		10.1016/j.molp.2018.03.253	Guo et al (2018)
438	247	The energy under drought/before drought stress	3	13774406		13724406	13824406		10.1016/j.molp.2018.03.240	Guo et al (2018)
439	GWAS NO.62	Dry weight of deep (>30 cm) roots under normal conditions	3	13853463		13803463	13903463		10.1371/journal.pgen.1006985	Li et al (2017)
440	248	The energy under drought/before drought stress	3	13971854		13921854	14021854		10.1016/j.molp.2018.03.241	Guo et al (2018)
441	248	Green projected area ratio under drought/before drought stress	3	13971854		13921854	14021854		10.1016/j.molp.2018.03.288	Guo et al (2018)
442	248	Height/width ratio under drought/before drought stress	3	14038707		13988707	14088707		10.1016/j.molp.2018.03.283	Guo et al (2018)
443	248	Height/width ratio under drought/before drought stress	3	14039212		13989212	14089212		10.1016/j.molp.2018.03.284	Guo et al (2018)
444	GWAS NO.63	Dry weight of deep (>30 cm) roots under drought stress	3	14085414		14035414	14135414		10.1371/journal.pgen.1006986	Li et al (2017)
445	249	Biomass_ratio under drought/normal condition	3	14270971		14220971	14320971		10.1016/j.molp.2018.03.317	Guo et al (2018)
446	q39	Number of crown roots	3	14543326		14493326	14593326		10.1186/s12870-016-0747-y	Phung et al (2016)
447	250	The gradient inhomogeneity under drought/before drought stress	3	14688759		14638759	14738759		10.1016/j.molp.2018.03.232	Guo et al (2018)
448	250	The advantages of the small gradientunder drought/before drought stress	3	14688759		14638759	14738759		10.1016/j.molp.2018.03.247	Guo et al (2018)
449	250	Green projected area under drought/before drought stress	3	14688759		14638759	14738759		10.1016/j.molp.2018.03.291	Guo et al (2018)
450	250	Light green projected area under drought/before drought stress	3	14715663		14665663	14765663		10.1016/j.molp.2018.03.280	Guo et al (2018)
451	250	The smoothness under drought/before drought stress	3	14754726		14704726	14804726		10.1016/j.molp.2018.03.258	Guo et al (2018)
452	250	The mean value under drought/before drought stress	3	14754726		14704726	14804726		10.1016/j.molp.2018.03.276	Guo et al (2018)
453	250	Light green projected area under drought/before drought stress	3	14754726		14704726	14804726		10.1016/j.molp.2018.03.281	Guo et al (2018)
454	250	Average width of the bounding rectangle of the objectunder drought/before drought stress	3	14761702		14711702	14811702		10.1016/j.molp.2018.03.225	Guo et al (2018)
455	251	Relative frequency F13 under drought/before drought stress	3	14962922		14912922	15012922		10.1016/j.molp.2018.03.312	Guo et al (2018)
456	251	The correlation under drought/before drought stress	3	14990752		14940752	15040752		10.1016/j.molp.2018.03.254	Guo et al (2018)
457	252	Relative frequency F12 under drought/before drought stress	3	15222805		15172805	15272805		10.1016/j.molp.2018.03.313	Guo et al (2018)
458	254	Relative frequency F14 under drought/before drought stress	3	15849643		15799643	15899643		10.1016/j.molp.2018.03.307	Guo et al (2018)
459	254	Relative frequency F3 under drought/before drought stress	3	15890577		15840577	15940577		10.1016/j.molp.2018.03.303	Guo et al (2018)
460	255	Entropy under drought/before drought stress	3	16444477		16394477	16494477		10.1016/j.molp.2018.03.315	Guo et al (2018)
461	256	The mean value under drought/before drought stress	3	16515473		16465473	16565473		10.1016/j.molp.2018.03.277	Guo et al (2018)
462	GWAS NO.64	Dry weight of deep (>30 cm) roots under drought stress	3	16569183		16519183	16619183		10.1371/journal.pgen.1006987	Li et al (2017)
463	256	Relative frequency F4 under drought/before drought stress	3	16722264		16672264	16772264		10.1016/j.molp.2018.03.301	Guo et al (2018)
464	256	Relative frequency F3 under drought/before drought stress	3	16722264		16672264	16772264		10.1016/j.molp.2018.03.304	Guo et al (2018)
465	GWAS NO.64	Deep root weight rate under normal conditions	3	16724584		16674584	16774584		10.1371/journal.pgen.1006988	Li et al (2017)
466	260	The advantages of the large gradientunder drought/before drought stress	3	17926682		17876682	17976682		10.1016/j.molp.2018.03.244	Guo et al (2018)
467	260	The gradient mean variance under drought/before drought stress	3	17926682		17876682	17976682		10.1016/j.molp.2018.03.249	Guo et al (2018)
468	260	Perimeter/projected area ratio under drought/before drought stress	3	17926682		17876682	17976682		10.1016/j.molp.2018.03.271	Guo et al (2018)
469	GWAS NO.65	Deep root weight rate under normal conditions	3	18328035		18278035	18378035		10.1371/journal.pgen.1006989	Li et al (2017)
470	261	Plant compactness of class 6 under drought/before drought stress	3	18446103		18396103	18496103		10.1016/j.molp.2018.03.261	Guo et al (2018)
471	263	Green projected area under drought/before drought stress	3	19112203		19062203	19162203		10.1016/j.molp.2018.03.292	Guo et al (2018)
472	GWAS NO.66	Volume of deep (>30 cm) roots under normal conditions	3	19512648		19462648	19562648		10.1371/journal.pgen.1006990	Li et al (2017)
473	GWAS NO.66	Deep root volume rate under normal conditions	3	19795470		19745470	19845470		10.1371/journal.pgen.1006991	Li et al (2017)
474	267	Relative frequency F14 under drought/before drought stress	3	21041863		20991863	21091863		10.1016/j.molp.2018.03.308	Guo et al (2018)
475	268	Relative frequency F3 under drought/before drought stress	3	21246535		21196535	21296535		10.1016/j.molp.2018.03.305	Guo et al (2018)
476	GWAS NO.67	Maximum root length ratio (drought stress versus normal)	3	21277300		21227300	21327300		10.1371/journal.pgen.1006992	Li et al (2017)
477	269	Plant compactness of class 1 under drought/before drought stress	3	21591767		21541767	21641767		10.1016/j.molp.2018.03.265	Guo et al (2018)
478	269	The advantages of the large gradientunder drought/before drought stress	3	21592889		21542889	21642889		10.1016/j.molp.2018.03.245	Guo et al (2018)
479	269	The gradient mean variance under drought/before drought stress	3	21592889		21542889	21642889		10.1016/j.molp.2018.03.250	Guo et al (2018)
480	269	The gradient entropy under drought/before drought stress	3	21592889		21542889	21642889		10.1016/j.molp.2018.03.251	Guo et al (2018)
481	GWAS NO.68	Dry weight of deep (>30 cm) roots under drought stress	3	21984445		21934445	22034445		10.1371/journal.pgen.1006993	Li et al (2017)
482	GWAS NO.69	Dry weight of deep (>30 cm) roots under normal conditions	3	22897548		22847548	22947548		10.1371/journal.pgen.1006994	Li et al (2017)
483	273	Green projected area ratio under drought/before drought stress	3	23201436		23151436	23251436		10.1016/j.molp.2018.03.289	Guo et al (2018)
484	GWAS NO.70	Volume of deep (>30 cm) roots under normal conditions	3	23895279		23845279	23945279		10.1371/journal.pgen.1006995	Li et al (2017)
485	276	Green projected area under drought/before drought stress	3	24203485		24153485	24253485		10.1016/j.molp.2018.03.293	Guo et al (2018)
486	278	The gradient inhomogeneity under drought/before drought stress	3	24862063		24812063	24912063		10.1016/j.molp.2018.03.233	Guo et al (2018)
487	GWAS NO.71	Dry weight of deep (>30 cm) roots under normal conditions	3	25414258		25364258	25464258		10.1371/journal.pgen.1006997	Li et al (2017)
488	GWAS NO.71	Volume of deep (>30 cm) roots under normal conditions	3	25417554		25367554	25467554		10.1371/journal.pgen.1006996	Li et al (2017)
489	280	1000-grain weight_ratio under drought/normal condition	3	25725204		25675204	25775204		10.1016/j.molp.2018.03.319	Guo et al (2018)
490	q8	Number of crown roots	3	27657195		27607195	27707195		10.1186/s12870-016-0747-y	Phung et al (2016)
491	q15	Angle to the vertical of the root cone	3	28355049		28305049	28405049		10.1371/journal.pone.0078069	Courtois et al (2013)
492	288	Perimeter/projected area ratio under drought/before drought stress	3	28661337		28611337	28711337		10.1016/j.molp.2018.03.272	Guo et al (2018)
493	290	Green projected area under drought/before drought stress	3	29300228		29250228	29350228		10.1016/j.molp.2018.03.294	Guo et al (2018)
494	291	The uniformity under drought/before drought stress	3	29680711		29630711	29730711		10.1016/j.molp.2018.03.226	Guo et al (2018)
495	292	Relative frequency F14 under drought/before drought stress	3	30134147		30084147	30184147		10.1016/j.molp.2018.03.309	Guo et al (2018)
496	292	1000-grain weight_ratio under drought/normal condition	3	30167475		30117475	30217475		10.1016/j.molp.2018.03.320	Guo et al (2018)
497	GWAS NO.72	Dry weight of deep (>30 cm) roots under normal conditions	3	30348522		30298522	30398522		10.1371/journal.pgen.1006998	Li et al (2017)
498		Grain yield under non-stress	3	31881988	31882084	31832036	31932036		10.1186/s12284-017-0161-18	Swamy et al (2017)
499	GWAS NO.73	Volume of deep (>30 cm) roots under normal conditions	3	32251195		32201195	32301195		10.1371/journal.pgen.1006999	Li et al (2017)
500	298	The smoothness under drought/before drought stress	3	32339516		32289516	32389516		10.1016/j.molp.2018.03.259	Guo et al (2018)
501	298	Ratio of dark green projected area under drought stress to before drought stress	3	32339516		32289516	32389516		10.1016/j.molp.2018.03.316	Guo et al (2018)
502	298	Plant compactness of class 2 under drought/before drought stress	3	32430485		32380485	32480485		10.1016/j.molp.2018.03.264	Guo et al (2018)
503	298	Perimeter/projected area ratio under drought/before drought stress	3	32431262		32381262	32481262		10.1016/j.molp.2018.03.273	Guo et al (2018)
504	GWAS NO.74	Dry weight of deep (>30 cm) roots under normal conditions	3	33029383		32979383	33079383		10.1371/journal.pgen.1007000	Li et al (2017)
505	GWAS NO.75	Volume of deep (>30 cm) roots under drought stress	3	33744116		33694116	33794116		10.1371/journal.pgen.1007001	Li et al (2017)
506	GWAS NO.75	Dry weight of deep (>30 cm) roots under drought stress	3	33744150		33694150	33794150		10.1371/journal.pgen.1007002	Li et al (2017)
507	303	Relative frequency F2 under drought/before drought stress	3	34039759		33989759	34089759		10.1016/j.molp.2018.03.306	Guo et al (2018)
508	303	The gradient inhomogeneity under drought/before drought stress	3	34203805		34153805	34253805		10.1016/j.molp.2018.03.234	Guo et al (2018)
509	303	The energy under drought/before drought stress	3	34203805		34153805	34253805		10.1016/j.molp.2018.03.242	Guo et al (2018)
510	303	Plant compactness of class 5 under drought/before drought stress	3	34268488		34218488	34318488		10.1016/j.molp.2018.03.262	Guo et al (2018)
511	306	Plant compactness of class 1 under drought/before drought stress	3	35034279		34984279	35084279		10.1016/j.molp.2018.03.266	Guo et al (2018)
512	306	Relative frequency F8 under drought/before drought stress	3	35052410		35002410	35102410		10.1016/j.molp.2018.03.298	Guo et al (2018)
513	306	Plant compactness of class 4 under drought/before drought stress	3	35058613		35008613	35108613		10.1016/j.molp.2018.03.263	Guo et al (2018)
514	306	Green projected area under drought/before drought stress	3	35058613		35008613	35108613		10.1016/j.molp.2018.03.295	Guo et al (2018)
515	306	Relative frequency F8 under drought/before drought stress	3	35058613		35008613	35108613		10.1016/j.molp.2018.03.299	Guo et al (2018)
516	306	Relative frequency F7 under drought/before drought stress	3	35058613		35008613	35108613		10.1016/j.molp.2018.03.300	Guo et al (2018)
517	GWAS NO.76	Deep root volume rate under drought stress	3	35660629		35610629	35710629		10.1371/journal.pgen.1007003	Li et al (2017)
518	q16	Angle to the vertical of the root cone	3	35694641		35644641	35744641		10.1371/journal.pone.0078070	Courtois et al (2013)
519	GWAS NO.76	Dry weight of shallow (<30 cm) roots under drought stress	3	35756293		35706293	35806293		10.1371/journal.pgen.1007004	Li et al (2017)
520	308	The energy under drought/before drought stress	3	36003697		35953697	36053697		10.1016/j.molp.2018.03.243	Guo et al (2018)
521	q59	Root thickness	3	36156421		36106421	36206421		10.1186/s12870-016-0747-y	Phung et al (2016)
522	309	The intensity inhomogeneity under drought/before drought stress	3	36298533		36248533	36348533		10.1016/j.molp.2018.03.237	Guo et al (2018)
523	309	The gradient inhomogeneity under drought/before drought stress	3	36369629		36319629	36419629		10.1016/j.molp.2018.03.235	Guo et al (2018)
524	309	The advantages of the small gradientunder drought/before drought stress	3	36369629		36319629	36419629		10.1016/j.molp.2018.03.248	Guo et al (2018)
525	GWAS NO.77	Dry weight of deep (>30 cm) roots under normal conditions	4	233370		183370	283370		10.1371/journal.pgen.1007005	Li et al (2017)
526	310	Relative frequency F2 under drought/before drought stress	4	258253		208253	308253		10.1016/j.molp.2018.03.438	Guo et al (2018)
527	310	Total projected area/bounding rectangle area ratio under drought/before drought stress	4	263186		213186	313186		10.1016/j.molp.2018.03.334	Guo et al (2018)
528	310	Plant compactness of class 2 under drought/before drought stress	4	263186		213186	313186		10.1016/j.molp.2018.03.392	Guo et al (2018)
529	311	The deficit score under drought/before drought stress	4	375046		325046	425046		10.1016/j.molp.2018.03.366	Guo et al (2018)
530	312	The energy under drought/before drought stress	4	687846		637846	737846		10.1016/j.molp.2018.03.354	Guo et al (2018)
531	312	Ratio of dark green projected area under drought stress to before drought stress	4	690333		640333	740333		10.1016/j.molp.2018.03.444	Guo et al (2018)
532	GWAS NO.78	Volume of deep (>30 cm) roots under normal conditions	4	985738		935738	1035738		10.1371/journal.pgen.1007006	Li et al (2017)
533	GWAS NO.78	Volume of total roots under normal conditions	4	985738		935738	1035738		10.1371/journal.pgen.1007007	Li et al (2017)
534	GWAS NO.78	Volume of total roots under drought stress	4	987884		937884	1037884		10.1371/journal.pgen.1007008	Li et al (2017)
535	GWAS NO.78	Dry weight of shallow (<30 cm) roots under drought stress	4	987884		937884	1037884		10.1371/journal.pgen.1007009	Li et al (2017)
536	GWAS NO.78	Dry weight of deep (>30 cm) roots under drought stress	4	987884		937884	1037884		10.1371/journal.pgen.1007010	Li et al (2017)
537	GWAS NO.78	Dry weight of total roots under drought stress	4	987884		937884	1037884		10.1371/journal.pgen.1007011	Li et al (2017)
538	313	Light green projected area under drought/before drought stress	4	1001544		951544	1051544		10.1016/j.molp.2018.03.397	Guo et al (2018)
539	313	The third moment under drought/before drought stress	4	1015846		965846	1065846		10.1016/j.molp.2018.03.394	Guo et al (2018)
540	313	Ratio of dark green projected area under drought stress to before drought stress	4	1155164		1105164	1205164		10.1016/j.molp.2018.03.445	Guo et al (2018)
541	313	The energy under drought/before drought stress	4	1203617		1153617	1253617		10.1016/j.molp.2018.03.355	Guo et al (2018)
542	313	Ratio of dark green projected area under drought stress to before drought stress	4	1207285		1157285	1257285		10.1016/j.molp.2018.03.446	Guo et al (2018)
543	313	The energy under drought/before drought stress	4	1212656		1162656	1262656		10.1016/j.molp.2018.03.356	Guo et al (2018)
544	313	Green projected area under drought/before drought stress	4	1212656		1162656	1262656		10.1016/j.molp.2018.03.416	Guo et al (2018)
545	314	Ratio of dark green projected area under drought stress to before drought stress	4	1306566		1256566	1356566		10.1016/j.molp.2018.03.447	Guo et al (2018)
546	314	Ratio of dark green projected area under drought stress to before drought stress	4	1378687		1328687	1428687		10.1016/j.molp.2018.03.448	Guo et al (2018)
547	314	The third moment under drought/before drought stress	4	1378993		1328993	1428993		10.1016/j.molp.2018.03.395	Guo et al (2018)
548	GWAS NO.79	Maximum root length ratio (drought stress versus normal)	4	1447871		1397871	1497871		10.1371/journal.pgen.1007012	Li et al (2017)
549	q17	Longest leaf length	4	1708585		1658585	1758585		10.1371/journal.pone.0078071	Courtois et al (2013)
550	315	Total projected area/bounding rectangle area ratio under drought/before drought stress	4	1845671		1795671	1895671		10.1016/j.molp.2018.03.335	Guo et al (2018)
551	315	Average height of the bounding rectangle of the objectunder drought/before drought stress	4	1845671		1795671	1895671		10.1016/j.molp.2018.03.407	Guo et al (2018)
552	315	Ratio of dark green projected area under drought stress to before drought stress	4	1875852		1825852	1925852		10.1016/j.molp.2018.03.449	Guo et al (2018)
553	315	The gradient inhomogeneity under drought/before drought stress	4	1884566		1834566	1934566		10.1016/j.molp.2018.03.341	Guo et al (2018)
554	315	The energy under drought/before drought stress	4	1884566		1834566	1934566		10.1016/j.molp.2018.03.357	Guo et al (2018)
555	315	Ratio of dark green projected area under drought stress to before drought stress	4	1884566		1834566	1934566		10.1016/j.molp.2018.03.450	Guo et al (2018)
556	315	Ratio of dark green projected area under drought stress to before drought stress	4	1910434		1860434	1960434		10.1016/j.molp.2018.03.451	Guo et al (2018)
557	q18	Root dry mass below 30 cm	4	1913824		1863824	1963824		10.1371/journal.pone.0078072	Courtois et al (2013)
558	q18	Deep root biomass	4	1913824		1863824	1963824		10.1371/journal.pone.0078073	Courtois et al (2013)
559	316	Light green projected area under drought/before drought stress	4	2009412		1959412	2059412		10.1016/j.molp.2018.03.398	Guo et al (2018)
560	GWAS NO.80	Maximum root length ratio (drought stress versus normal)	4	2281482		2231482	2331482		10.1371/journal.pgen.1007013	Li et al (2017)
561	317	Yield per plant under drought/normal condition	4	2366215		2316215	2416215		10.1016/j.molp.2018.03.321	Guo et al (2018)
562	GWAS NO.80	Maximum root length ratio (drought stress versus normal)	4	2398397		2348397	2448397		10.1371/journal.pgen.1007014	Li et al (2017)
563	317	The energy under drought/before drought stress	4	2400352		2350352	2450352		10.1016/j.molp.2018.03.358	Guo et al (2018)
564	317	Entropy under drought/before drought stress	4	2427583		2377583	2477583		10.1016/j.molp.2018.03.442	Guo et al (2018)
565	317	Total projected area under drought/before drought stress	4	2461935		2411935	2511935		10.1016/j.molp.2018.03.332	Guo et al (2018)
566	317	Entropy under drought/before drought stress	4	2461935		2411935	2511935		10.1016/j.molp.2018.03.443	Guo et al (2018)
567	317	The correlation under drought/before drought stress	4	2466421		2416421	2516421		10.1016/j.molp.2018.03.374	Guo et al (2018)
568	317	The correlation under drought/before drought stress	4	2469606		2419606	2519606		10.1016/j.molp.2018.03.375	Guo et al (2018)
569	GWAS NO.81	Volume of deep (>30 cm) roots under normal conditions	4	2756603		2706603	2806603		10.1371/journal.pgen.1007015	Li et al (2017)
570	318	Fractal dimension after image croppingunder drought/before drought stress	4	2803386		2753386	2853386		10.1016/j.molp.2018.03.433	Guo et al (2018)
571	319	The smoothness under drought/before drought stress	4	2904767		2854767	2954767		10.1016/j.molp.2018.03.385	Guo et al (2018)
572	319	The correlation under drought/before drought stress	4	2947813		2897813	2997813		10.1016/j.molp.2018.03.376	Guo et al (2018)
573	319	Ratio of dark green projected area under drought stress to before drought stress	4	3144064		3094064	3194064		10.1016/j.molp.2018.03.452	Guo et al (2018)
574	q19	Angle to the vertical of the root cone	4	2913501	3411429	3112465	3212465		10.1371/journal.pone.0078074	Courtois et al (2013)
575	320	Total projected area/bounding rectangle area ratio under drought/before drought stress	4	3235884		3185884	3285884		10.1016/j.molp.2018.03.336	Guo et al (2018)
576	320	The gradient entropy under drought/before drought stress	4	3235884		3185884	3285884		10.1016/j.molp.2018.03.373	Guo et al (2018)
577	320	Fractal dimension after image croppingunder drought/before drought stress	4	3235884		3185884	3285884		10.1016/j.molp.2018.03.434	Guo et al (2018)
578	321	Total projected area/bounding rectangle area ratio under drought/before drought stress	4	3641953		3591953	3691953		10.1016/j.molp.2018.03.337	Guo et al (2018)
579	GWAS NO.82	Volume of deep (>30 cm) roots under normal conditions	4	3950615		3900615	4000615		10.1371/journal.pgen.1007016	Li et al (2017)
580	GWAS NO.82	Volume of deep (>30 cm) roots under drought stress	4	4081689		4031689	4131689		10.1371/journal.pgen.1007017	Li et al (2017)
581	GWAS NO.82	Dry weight of deep (>30 cm) roots under drought stress	4	4081689		4031689	4131689		10.1371/journal.pgen.1007018	Li et al (2017)
582	322	Light green projected area under drought/before drought stress	4	4132527		4082527	4182527		10.1016/j.molp.2018.03.399	Guo et al (2018)
583	q85	Deep root proportion	4	4170196		4120196	4220196		10.1186/s12870-016-0747-y	Phung et al (2016)
584	323	harvest index_R	4	4337002		4287002	4387002		10.1016/j.molp.2018.03.403	Guo et al (2018)
585	323	The correlation under drought/before drought stress	4	4391964		4341964	4441964		10.1016/j.molp.2018.03.377	Guo et al (2018)
586	324	Light green projected area under drought/before drought stress	4	4895397		4845397	4945397		10.1016/j.molp.2018.03.400	Guo et al (2018)
587	325	The correlation under drought/before drought stress	4	4952128		4902128	5002128		10.1016/j.molp.2018.03.378	Guo et al (2018)
588	GWAS NO.83	Volume of shallow (<30 cm) roots under normal conditions	4	4954443		4904443	5004443		10.1371/journal.pgen.1007019	Li et al (2017)
589	326	Green projected area under drought/before drought stress	4	5418728		5368728	5468728		10.1016/j.molp.2018.03.417	Guo et al (2018)
590	326	Ratio of dark green projected area under drought stress to before drought stress	4	5418728		5368728	5468728		10.1016/j.molp.2018.03.453	Guo et al (2018)
591	327	The gradient inhomogeneity under drought/before drought stress	4	5650827		5600827	5700827		10.1016/j.molp.2018.03.342	Guo et al (2018)
592	327	1000-grain weight_ratio under drought/normal condition	4	5670765		5620765	5720765		10.1016/j.molp.2018.03.456	Guo et al (2018)
593	327	The gray entropy under drought/before drought stress	4	5807155		5757155	5857155		10.1016/j.molp.2018.03.338	Guo et al (2018)
594	327	The mean gray under drought/before drought stress	4	5807155		5757155	5857155		10.1016/j.molp.2018.03.340	Guo et al (2018)
595	327	The gradient inhomogeneity under drought/before drought stress	4	5807155		5757155	5857155		10.1016/j.molp.2018.03.343	Guo et al (2018)
596	327	The intensity inhomogeneity under drought/before drought stress	4	5807155		5757155	5857155		10.1016/j.molp.2018.03.350	Guo et al (2018)
597	327	The energy under drought/before drought stress	4	5807155		5757155	5857155		10.1016/j.molp.2018.03.359	Guo et al (2018)
598	327	The advantages of the small gradientunder drought/before drought stress	4	5807155		5757155	5857155		10.1016/j.molp.2018.03.363	Guo et al (2018)
599	327	The entropy of mixing under drought/before drought stress	4	5807155		5757155	5857155		10.1016/j.molp.2018.03.370	Guo et al (2018)
600	327	Green projected area ratio under drought/before drought stress	4	5807155		5757155	5857155		10.1016/j.molp.2018.03.408	Guo et al (2018)
601	327	The energy under drought/before drought stress	4	5856030		5806030	5906030		10.1016/j.molp.2018.03.360	Guo et al (2018)
602	GWAS NO.84	Maximum root length under normal conditions	4	5932502		5882502	5982502		10.1371/journal.pgen.1007020	Li et al (2017)
603	328	Green projected area ratio under drought/before drought stress	4	6058315		6008315	6108315		10.1016/j.molp.2018.03.409	Guo et al (2018)
604	328	Green projected area under drought/before drought stress	4	6058315		6008315	6108315		10.1016/j.molp.2018.03.418	Guo et al (2018)
605	329	The gradient inhomogeneity under drought/before drought stress	4	6344506		6294506	6394506		10.1016/j.molp.2018.03.344	Guo et al (2018)
606	329	The energy under drought/before drought stress	4	6344506		6294506	6394506		10.1016/j.molp.2018.03.361	Guo et al (2018)
607	329	The advantages of the small gradientunder drought/before drought stress	4	6344506		6294506	6394506		10.1016/j.molp.2018.03.364	Guo et al (2018)
608	331	Total spikelet number per panicle under drought/normal condition	4	7038783		6988783	7088783		10.1016/j.molp.2018.03.333	Guo et al (2018)
609	333	Green projected area ratio under drought/before drought stress	4	7547522		7497522	7597522		10.1016/j.molp.2018.03.410	Guo et al (2018)
610	GWAS NO.85	Volume of total roots under normal conditions	4	8047966		7997966	8097966		10.1371/journal.pgen.1007021	Li et al (2017)
611	GWAS NO.85	Dry weight of total roots under normal conditions	4	8047966		7997966	8097966		10.1371/journal.pgen.1007022	Li et al (2017)
612	GWAS NO.85	Dry weight of deep (>30 cm) roots under normal conditions	4	8203107		8153107	8253107		10.1371/journal.pgen.1007023	Li et al (2017)
613	GWAS NO.85	Volume of deep (>30 cm) roots under normal conditions	4	8369723		8319723	8419723		10.1371/journal.pgen.1007024	Li et al (2017)
614	GWAS NO.86	Volume of deep (>30 cm) roots under normal conditions	4	10028845		9978845	10078845		10.1371/journal.pgen.1007025	Li et al (2017)
615	GWAS NO.86	Volume of deep (>30 cm) roots under drought stress	4	10292596		10242596	10342596		10.1371/journal.pgen.1007026	Li et al (2017)
616	341	Green projected area ratio under drought/before drought stress	4	11083745		11033745	11133745		10.1016/j.molp.2018.03.411	Guo et al (2018)
617	GWAS NO.87	Dry weight of deep (>30 cm) roots under normal conditions	4	11251031		11201031	11301031		10.1371/journal.pgen.1007027	Li et al (2017)
618	345	Green projected area under drought/before drought stress	4	12542176		12492176	12592176		10.1016/j.molp.2018.03.419	Guo et al (2018)
619	347	The smoothness under drought/before drought stress	4	13006429		12956429	13056429		10.1016/j.molp.2018.03.386	Guo et al (2018)
620	347	Yield per plant under drought/normal condition	4	13163118		13113118	13213118		10.1016/j.molp.2018.03.322	Guo et al (2018)
621	347	Filled spikelet number under drought/normal condition	4	13163118		13113118	13213118		10.1016/j.molp.2018.03.425	Guo et al (2018)
622	q80	Shallow root proportion	4	13232104		13182104	13282104		10.1186/s12870-016-0747-y	Phung et al (2016)
623	347	1000-grain weight_ratio under drought/normal condition	4	13247938		13197938	13297938		10.1016/j.molp.2018.03.457	Guo et al (2018)
624	350	The intensity inhomogeneity under drought/before drought stress	4	14072888		14022888	14122888		10.1016/j.molp.2018.03.351	Guo et al (2018)
625	350	The smoothness under drought/before drought stress	4	14072888		14022888	14122888		10.1016/j.molp.2018.03.387	Guo et al (2018)
626	350	The gradient inhomogeneity under drought/before drought stress	4	14086067		14036067	14136067		10.1016/j.molp.2018.03.345	Guo et al (2018)
627	350	Yield per plant under drought/normal condition	4	14086396		14036396	14136396		10.1016/j.molp.2018.03.323	Guo et al (2018)
628	350	harvest index_R	4	14087116		14037116	14137116		10.1016/j.molp.2018.03.404	Guo et al (2018)
629	350	Yield per plant under drought/normal condition	4	14089266		14039266	14139266		10.1016/j.molp.2018.03.324	Guo et al (2018)
630	350	harvest index_R	4	14089266		14039266	14139266		10.1016/j.molp.2018.03.405	Guo et al (2018)
631	350	Yield per plant under drought/normal condition	4	14105133		14055133	14155133		10.1016/j.molp.2018.03.325	Guo et al (2018)
632	350	Filled spikelet number under drought/normal condition	4	14118583		14068583	14168583		10.1016/j.molp.2018.03.426	Guo et al (2018)
633	350	Filled spikelet number per panicle under drought/normal condition	4	14118583		14068583	14168583		10.1016/j.molp.2018.03.431	Guo et al (2018)
634	350	Spikelet fertility under drought/normal condition	4	14199158		14149158	14249158		10.1016/j.molp.2018.03.382	Guo et al (2018)
635	350	Filled spikelet number under drought/normal condition	4	14318017		14268017	14368017		10.1016/j.molp.2018.03.427	Guo et al (2018)
636	351	Green projected area ratio under drought/before drought stress	4	14323416		14273416	14373416		10.1016/j.molp.2018.03.412	Guo et al (2018)
637	351	harvest index_R	4	14335081		14285081	14385081		10.1016/j.molp.2018.03.406	Guo et al (2018)
638	351	Yield per plant under drought/normal condition	4	14358394		14308394	14408394		10.1016/j.molp.2018.03.326	Guo et al (2018)
639	351	Filled spikelet number under drought/normal condition	4	14358394		14308394	14408394		10.1016/j.molp.2018.03.428	Guo et al (2018)
640	351	Filled spikelet number under drought/normal condition	4	14444733		14394733	14494733		10.1016/j.molp.2018.03.429	Guo et al (2018)
641	351	Spikelet fertility under drought/normal condition	4	14519496		14469496	14569496		10.1016/j.molp.2018.03.383	Guo et al (2018)
642	351	Filled spikelet number per panicle under drought/normal condition	4	14519496		14469496	14569496		10.1016/j.molp.2018.03.432	Guo et al (2018)
643	351	Yield per plant under drought stress	4	14521066		14471066	14571066		10.1016/j.molp.2018.03.328	Guo et al (2018)
644	351	Spikelet fertility under drought stress	4	14521066		14471066	14571066		10.1016/j.molp.2018.03.384	Guo et al (2018)
645	355	Relative frequency F9 under drought/before drought stress	4	16108021		16058021	16158021		10.1016/j.molp.2018.03.436	Guo et al (2018)
646	355	Relative frequency F8 under drought/before drought stress	4	16108021		16058021	16158021		10.1016/j.molp.2018.03.437	Guo et al (2018)
647	356	Green projected area under drought/before drought stress	4	16195998		16145998	16245998		10.1016/j.molp.2018.03.420	Guo et al (2018)
648	357	Plant compactness of class 4 under drought/before drought stress	4	16560625		16510625	16610625		10.1016/j.molp.2018.03.391	Guo et al (2018)
649	GWAS NO.88	Volume of deep (>30 cm) roots under normal conditions	4	16797754		16747754	16847754		10.1371/journal.pgen.1007028	Li et al (2017)
650	GWAS NO.88	Dry weight of deep (>30 cm) roots under drought stress	4	17024528		16974528	17074528		10.1371/journal.pgen.1007029	Li et al (2017)
651	q20	Number of tillers	4	17514568		17464568	17564568		10.1371/journal.pone.0078075	Courtois et al (2013)
652	q20	Shoot biomass	4	17514568		17464568	17564568		10.1371/journal.pone.0078076	Courtois et al (2013)
653	q20	Root biomass	4	17514568		17464568	17564568		10.1371/journal.pone.0078077	Courtois et al (2013)
654	q20	Plant biomass	4	17514568		17464568	17564568		10.1371/journal.pone.0078078	Courtois et al (2013)
655	q20	Root dry mass in the 00-20 cm layer	4	17514568		17464568	17564568		10.1371/journal.pone.0078079	Courtois et al (2013)
656	q21	Number of tillers	4	17604002		17554002	17654002		10.1371/journal.pone.0078080	Courtois et al (2013)
657	362	Filled spikelet number under drought/normal condition	4	18618810		18568810	18668810		10.1016/j.molp.2018.03.430	Guo et al (2018)
658	GWAS NO.89	Dry weight of shallow (<30 cm) roots under normal conditions	4	18620335		18570335	18670335		10.1371/journal.pgen.1007030	Li et al (2017)
659	GWAS NO.89	Dry weight of total roots under normal conditions	4	18620335		18570335	18670335		10.1371/journal.pgen.1007031	Li et al (2017)
660	363	Yield per plant under drought/normal condition	4	19175557		19125557	19225557		10.1016/j.molp.2018.03.327	Guo et al (2018)
661	365	Relative frequency F1 under drought/before drought stress	4	19944922		19894922	19994922		10.1016/j.molp.2018.03.441	Guo et al (2018)
662	366	Plant compactness of class 2 under drought/before drought stress	4	19987360		19937360	20037360		10.1016/j.molp.2018.03.393	Guo et al (2018)
663	GWAS NO.90	Maximum root length ratio (drought stress versus normal)	4	20384350		20334350	20434350		10.1371/journal.pgen.1007032	Li et al (2017)
664	GWAS NO.90	Dry weight of deep (>30 cm) roots under normal conditions	4	20448958		20398958	20498958		10.1371/journal.pgen.1007033	Li et al (2017)
665	367	Relative frequency F12 under drought/before drought stress	4	20509575		20459575	20559575		10.1016/j.molp.2018.03.440	Guo et al (2018)
666	367	Plant compactness of class 5 under drought/before drought stress	4	20515796		20465796	20565796		10.1016/j.molp.2018.03.388	Guo et al (2018)
667	q21	Root depth	4	20517263		20467263	20567263		10.1186/s12870-016-0747-y	Phung et al (2016)
668	367	Plant compactness of class 5 under drought/before drought stress	4	20522316		20472316	20572316		10.1016/j.molp.2018.03.389	Guo et al (2018)
669	367	The deficit score under drought/before drought stress	4	20527425		20477425	20577425		10.1016/j.molp.2018.03.367	Guo et al (2018)
670	367	The correlation under drought/before drought stress	4	20536197		20486197	20586197		10.1016/j.molp.2018.03.379	Guo et al (2018)
671	367	Plant compactness of class 5 under drought/before drought stress	4	20538182		20488182	20588182		10.1016/j.molp.2018.03.390	Guo et al (2018)
672	367	The correlation under drought/before drought stress	4	20546394		20496394	20596394		10.1016/j.molp.2018.03.380	Guo et al (2018)
673	368	The gradient inhomogeneity under drought/before drought stress	4	21071366		21021366	21121366		10.1016/j.molp.2018.03.346	Guo et al (2018)
674	368	Green projected area ratio under drought/before drought stress	4	21071366		21021366	21121366		10.1016/j.molp.2018.03.413	Guo et al (2018)
675	368	Green projected area under drought/before drought stress	4	21071366		21021366	21121366		10.1016/j.molp.2018.03.421	Guo et al (2018)
676	369	The uniformity under drought/before drought stress	4	21227310		21177310	21277310		10.1016/j.molp.2018.03.329	Guo et al (2018)
677	q22	Longest leaf length	4	21386068		21336068	21436068		10.1371/journal.pone.0078081	Courtois et al (2013)
678	q22	Deep root biomass	4	21386068		21336068	21436068		10.1371/journal.pone.0078082	Courtois et al (2013)
679	q22	Number of roots reaching 30 cm depth	4	21386068		21336068	21436068		10.1371/journal.pone.0078083	Courtois et al (2013)
680	369	The uniformity under drought/before drought stress	4	21433660		21383660	21483660		10.1016/j.molp.2018.03.330	Guo et al (2018)
681	370	The third moment under drought/before drought stress	4	21849051		21799051	21899051		10.1016/j.molp.2018.03.396	Guo et al (2018)
682	GWAS NO.91	Deep root volume rate under normal conditions	4	22302879		22252879	22352879		10.1371/journal.pgen.1007034	Li et al (2017)
683	377	The uniformity under drought/before drought stress	4	24166114		24116114	24216114		10.1016/j.molp.2018.03.331	Guo et al (2018)
684	383	Green projected area under drought/before drought stress	4	26194526		26144526	26244526		10.1016/j.molp.2018.03.422	Guo et al (2018)
685	387	Light green projected area under drought/before drought stress	4	27564074		27514074	27614074		10.1016/j.molp.2018.03.401	Guo et al (2018)
686	GWAS NO.92	Volume of deep (>30 cm) roots under drought stress	4	28098455		28048455	28148455		10.1371/journal.pgen.1007035	Li et al (2017)
687	GWAS NO.93	Dry weight of deep (>30 cm) roots under normal conditions	4	28634323		28584323	28684323		10.1371/journal.pgen.1007036	Li et al (2017)
688	390	The gradient inhomogeneity under drought/before drought stress	4	28703224		28653224	28753224		10.1016/j.molp.2018.03.347	Guo et al (2018)
689	390	The intensity inhomogeneity under drought/before drought stress	4	28703224		28653224	28753224		10.1016/j.molp.2018.03.352	Guo et al (2018)
690	390	The entropy of mixing under drought/before drought stress	4	28703224		28653224	28753224		10.1016/j.molp.2018.03.371	Guo et al (2018)
691	390	Green projected area ratio under drought/before drought stress	4	28785545		28735545	28835545		10.1016/j.molp.2018.03.414	Guo et al (2018)
692	391	The differential moment under drought/before drought stress	4	29045124		28995124	29095124		10.1016/j.molp.2018.03.369	Guo et al (2018)
693	GWAS NO.94	Dry weight of total roots under drought stress	4	29968272		29918272	30018272		10.1371/journal.pgen.1007037	Li et al (2017)
694	394	Light green projected area under drought/before drought stress	4	30009314		29959314	30059314		10.1016/j.molp.2018.03.402	Guo et al (2018)
695	GWAS NO.95	Dry weight of deep (>30 cm) roots under drought stress	4	30271129		30221129	30321129		10.1371/journal.pgen.1007038	Li et al (2017)
696	395	Relative frequency F2 under drought/before drought stress	4	30383250		30333250	30433250		10.1016/j.molp.2018.03.439	Guo et al (2018)
697	q65	Root dry weight in the 00-20 cm layer	4	30438406		30388406	30488406		10.1186/s12870-016-0747-y	Phung et al (2016)
698	q23	Root dry mass in the 20-30 cm layer	4	30477063		30427063	30527063		10.1371/journal.pone.0078084	Courtois et al (2013)
699	q23	Deep root biomass	4	30477063		30427063	30527063		10.1371/journal.pone.0078085	Courtois et al (2013)
700	q23	Number of roots reaching 30 cm depth	4	30477063		30427063	30527063		10.1371/journal.pone.0078086	Courtois et al (2013)
701	q23	Deep root proportion	4	30477063		30427063	30527063		10.1371/journal.pone.0078087	Courtois et al (2013)
702		Days to flowering under drought stress	4	30772388	30772538	30722463	30822463		10.1186/s12284-017-0161-34	Swamy et al (2017)
703		Days to flowering under drought stress	4	30772388	30772538	30722463	30822463		10.1186/s12284-017-0161-48	Swamy et al (2017)
704	397	Fractal dimension after image croppingunder drought/before drought stress	4	30873042		30823042	30923042		10.1016/j.molp.2018.03.435	Guo et al (2018)
705	GWAS NO.96	Dry weight of deep (>30 cm) roots under normal conditions	4	31413336		31363336	31463336		10.1371/journal.pgen.1007039	Li et al (2017)
706		Days to flowering under drought stress	4	31953061	31953158	3.19031e+07	3.20031e+07		10.1186/s12284-017-0161-33	Swamy et al (2017)
707		Days to flowering under drought stress	4	31953061	31953158	3.19031e+07	3.20031e+07		10.1186/s12284-017-0161-47	Swamy et al (2017)
708	400	Green projected area under drought/before drought stress	4	31969243		31919243	32019243		10.1016/j.molp.2018.03.423	Guo et al (2018)
709	401	The correlation under drought/before drought stress	4	32134538		32084538	32184538		10.1016/j.molp.2018.03.381	Guo et al (2018)
710	GWAS NO.97	Dry weight of deep (>30 cm) roots under normal conditions	4	32198550		32148550	32248550		10.1371/journal.pgen.1007040	Li et al (2017)
711	GWAS NO.98	Deep root volume rate under normal conditions	4	32904000		32854000	32954000		10.1371/journal.pgen.1007041	Li et al (2017)
712	GWAS NO.98	Dry weight of deep (>30 cm) roots under normal conditions	4	33016294		32966294	33066294		10.1371/journal.pgen.1007042	Li et al (2017)
713	403	The gradient inhomogeneity under drought/before drought stress	4	33115619		33065619	33165619		10.1016/j.molp.2018.03.348	Guo et al (2018)
714	GWAS NO.98	Dry weight of total roots under normal conditions	4	33135844		33085844	33185844		10.1371/journal.pgen.1007044	Li et al (2017)
715	GWAS NO.98	Dry weight of shallow (<30 cm) roots under normal conditions	4	33137256		33087256	33187256		10.1371/journal.pgen.1007043	Li et al (2017)
716	GWAS NO.99	Volume of deep (>30 cm) roots under drought stress	4	33240429		33190429	33290429		10.1371/journal.pgen.1007045	Li et al (2017)
717	GWAS NO.99	Volume of deep (>30 cm) roots under normal conditions	4	33312984		33262984	33362984		10.1371/journal.pgen.1007046	Li et al (2017)
718	GWAS NO.99	Deep root volume rate under normal conditions	4	33312984		33262984	33362984		10.1371/journal.pgen.1007047	Li et al (2017)
719	405	The gray entropy under drought/before drought stress	4	33626370		33576370	33676370		10.1016/j.molp.2018.03.339	Guo et al (2018)
720	405	The energy under drought/before drought stress	4	33626370		33576370	33676370		10.1016/j.molp.2018.03.362	Guo et al (2018)
721	405	The advantages of the small gradientunder drought/before drought stress	4	33626370		33576370	33676370		10.1016/j.molp.2018.03.365	Guo et al (2018)
722	405	The gradient inhomogeneity under drought/before drought stress	4	33733272		33683272	33783272		10.1016/j.molp.2018.03.349	Guo et al (2018)
723	405	The intensity inhomogeneity under drought/before drought stress	4	33733507		33683507	33783507		10.1016/j.molp.2018.03.353	Guo et al (2018)
724	405	The entropy of mixing under drought/before drought stress	4	33733507		33683507	33783507		10.1016/j.molp.2018.03.372	Guo et al (2018)
725	405	Green projected area under drought/before drought stress	4	33733507		33683507	33783507		10.1016/j.molp.2018.03.424	Guo et al (2018)
726	406	Green projected area ratio under drought/before drought stress	4	34350240		34300240	34400240		10.1016/j.molp.2018.03.415	Guo et al (2018)
727	GWAS NO.100	Volume of shallow (<30 cm) roots under normal conditions	4	34414535		34364535	34464535		10.1371/journal.pgen.1007048	Li et al (2017)
728	GWAS NO.101	Dry weight of deep (>30 cm) roots under drought stress	4	35178980		35128980	35228980		10.1371/journal.pgen.1007049	Li et al (2017)
729	408	The deficit score under drought/before drought stress	4	35180240		35130240	35230240		10.1016/j.molp.2018.03.368	Guo et al (2018)
730	GWAS NO.101	Dry weight of total roots under drought stress	4	35181653		35131653	35231653		10.1371/journal.pgen.1007050	Li et al (2017)
731	408	Ratio of dark green projected area under drought stress to before drought stress	4	35188233		35138233	35238233		10.1016/j.molp.2018.03.454	Guo et al (2018)
732	408	Ratio of dark green projected area under drought stress to before drought stress	4	35259565		35209565	35309565		10.1016/j.molp.2018.03.455	Guo et al (2018)
733	410	Light green projected area under drought/before drought stress	5	633734		583734	683734		10.1016/j.molp.2018.03.484	Guo et al (2018)
734	GWAS NO.102	Volume of deep (>30 cm) roots under normal conditions	5	849951		799951	899951		10.1371/journal.pgen.1007051	Li et al (2017)
735	411	The correlation under drought/before drought stress	5	896915		846915	946915		10.1016/j.molp.2018.03.470	Guo et al (2018)
736	GWAS NO.102	Dry weight of deep (>30 cm) roots under drought stress	5	1015657		965657	1065657		10.1371/journal.pgen.1007052	Li et al (2017)
737	415	1000-grain weight_ratio under drought/normal condition	5	2474697		2424697	2524697		10.1016/j.molp.2018.03.521	Guo et al (2018)
738	416	Filled spikelet number under drought/normal condition	5	2889629		2839629	2939629		10.1016/j.molp.2018.03.500	Guo et al (2018)
739	q24	Angle to the vertical of the root cone	5	4482655		4432655	4532655		10.1371/journal.pone.0078088	Courtois et al (2013)
740	GWAS NO.103	Dry weight of total roots under normal conditions	5	5112459		5062459	5162459		10.1371/journal.pgen.1007053	Li et al (2017)
741	424	Relative frequency F14 under drought/before drought stress	5	5527955		5477955	5577955		10.1016/j.molp.2018.03.502	Guo et al (2018)
742	GWAS NO.104	Dry weight of total roots under normal conditions	5	6044691		5994691	6094691		10.1371/journal.pgen.1007054	Li et al (2017)
743	GWAS NO.104	Volume of total roots under drought stress	5	6084208		6034208	6134208		10.1371/journal.pgen.1007056	Li et al (2017)
744	GWAS NO.104	Dry weight of deep (>30 cm) roots under drought stress	5	6084208		6034208	6134208		10.1371/journal.pgen.1007058	Li et al (2017)
745	GWAS NO.104	Dry weight of total roots under drought stress	5	6084208		6034208	6134208		10.1371/journal.pgen.1007059	Li et al (2017)
746	GWAS NO.104	Volume of deep (>30 cm) roots under drought stress	5	6084458		6034458	6134458		10.1371/journal.pgen.1007055	Li et al (2017)
747	GWAS NO.104	Dry weight of shallow (<30 cm) roots under normal conditions	5	6084551		6034551	6134551		10.1371/journal.pgen.1007057	Li et al (2017)
748	GWAS NO.104	Volume of deep (>30 cm) roots under normal conditions	5	6164829		6114829	6214829		10.1371/journal.pgen.1007060	Li et al (2017)
749	GWAS NO.104	Dry weight of deep (>30 cm) roots under normal conditions	5	6245834		6195834	6295834		10.1371/journal.pgen.1007061	Li et al (2017)
750	426	Relative frequency F13 under drought/before drought stress	5	6286294		6236294	6336294		10.1016/j.molp.2018.03.510	Guo et al (2018)
751	GWAS NO.105	Dry weight of deep (>30 cm) roots under normal conditions	5	6888324		6838324	6938324		10.1371/journal.pgen.1007062	Li et al (2017)
752	429	The gray mean variance under drought/before drought stress	5	7317973		7267973	7367973		10.1016/j.molp.2018.03.468	Guo et al (2018)
753	429	The differential moment under drought/before drought stress	5	7317973		7267973	7367973		10.1016/j.molp.2018.03.469	Guo et al (2018)
754	429	Fractal dimension after image croppingunder drought/before drought stress	5	7324799		7274799	7374799		10.1016/j.molp.2018.03.501	Guo et al (2018)
755	430	Green projected area under drought/before drought stress	5	7341781		7291781	7391781		10.1016/j.molp.2018.03.495	Guo et al (2018)
756	q40	Number of crown roots	5	7422947		7372947	7472947		10.1186/s12870-016-0747-y	Phung et al (2016)
757	430	The energy under drought/before drought stress	5	7504587		7454587	7554587		10.1016/j.molp.2018.03.463	Guo et al (2018)
758	430	Green projected area under drought/before drought stress	5	7510110		7460110	7560110		10.1016/j.molp.2018.03.496	Guo et al (2018)
759	431	Green projected area under drought/before drought stress	5	7709809		7659809	7759809		10.1016/j.molp.2018.03.497	Guo et al (2018)
760	GWAS NO.106	Volume of total roots under drought stress	5	8414106		8364106	8464106		10.1371/journal.pgen.1007063	Li et al (2017)
761	435	The standard error_ratio drought stress to before drought stress	5	9625445		9575445	9675445		10.1016/j.molp.2018.03.473	Guo et al (2018)
762	435	The smoothness under drought/before drought stress	5	9625445		9575445	9675445		10.1016/j.molp.2018.03.475	Guo et al (2018)
763	435	The third moment under drought/before drought stress	5	9625445		9575445	9675445		10.1016/j.molp.2018.03.480	Guo et al (2018)
764	435	The third moment under drought/before drought stress	5	9625445		9575445	9675445		10.1016/j.molp.2018.03.481	Guo et al (2018)
765	435	The mean value under drought/before drought stress	5	9625445		9575445	9675445		10.1016/j.molp.2018.03.482	Guo et al (2018)
766	436	Light green projected area under drought/before drought stress	5	10250334		10200334	10300334		10.1016/j.molp.2018.03.485	Guo et al (2018)
767	436	The gradient inhomogeneity under drought/before drought stress	5	10519221		10469221	10569221		10.1016/j.molp.2018.03.460	Guo et al (2018)
768	436	The advantages of the small gradientunder drought/before drought stress	5	10519221		10469221	10569221		10.1016/j.molp.2018.03.465	Guo et al (2018)
769	436	Ratio of dark green projected area under drought stress to before drought stress	5	10519221		10469221	10569221		10.1016/j.molp.2018.03.517	Guo et al (2018)
770	438	The energy under drought/before drought stress	5	11351051		11301051	11401051		10.1016/j.molp.2018.03.464	Guo et al (2018)
771	GWAS NO.107	Volume of deep (>30 cm) roots under drought stress	5	12177800		12127800	12227800		10.1371/journal.pgen.1007064	Li et al (2017)
772	439	The gray entropy under drought/before drought stress	5	12192602		12142602	12242602		10.1016/j.molp.2018.03.458	Guo et al (2018)
773	439	The gradient inhomogeneity under drought/before drought stress	5	12192602		12142602	12242602		10.1016/j.molp.2018.03.461	Guo et al (2018)
774	439	The advantages of the small gradientunder drought/before drought stress	5	12192602		12142602	12242602		10.1016/j.molp.2018.03.466	Guo et al (2018)
775	441	Relative frequency F14 under drought/before drought stress	5	13618174		13568174	13668174		10.1016/j.molp.2018.03.503	Guo et al (2018)
776	441	Plant compactness of class 6 under drought/before drought stress	5	13691399		13641399	13741399		10.1016/j.molp.2018.03.477	Guo et al (2018)
777	441	Relative frequency F12 under drought/before drought stress	5	13691399		13641399	13741399		10.1016/j.molp.2018.03.515	Guo et al (2018)
778	441	Relative frequency F13 under drought/before drought stress	5	13704559		13654559	13754559		10.1016/j.molp.2018.03.511	Guo et al (2018)
779	441	Relative frequency F12 under drought/before drought stress	5	13704559		13654559	13754559		10.1016/j.molp.2018.03.516	Guo et al (2018)
780	441	Relative frequency F14 under drought/before drought stress	5	13708669		13658669	13758669		10.1016/j.molp.2018.03.504	Guo et al (2018)
781	GWAS NO.108	Dry weight of deep (>30 cm) roots under normal conditions	5	13746986		13696986	13796986		10.1371/journal.pgen.1007065	Li et al (2017)
782	442	Relative frequency F14 under drought/before drought stress	5	13760415		13710415	13810415		10.1016/j.molp.2018.03.505	Guo et al (2018)
783	GWAS NO.109	Volume of deep (>30 cm) roots under normal conditions	5	14277575		14227575	14327575		10.1371/journal.pgen.1007066	Li et al (2017)
784	443	Relative frequency F13 under drought/before drought stress	5	14394947		14344947	14444947		10.1016/j.molp.2018.03.512	Guo et al (2018)
785	444	Relative frequency F14 under drought/before drought stress	5	14497919		14447919	14547919		10.1016/j.molp.2018.03.506	Guo et al (2018)
786	444	Light green projected area under drought/before drought stress	5	14757395		14707395	14807395		10.1016/j.molp.2018.03.486	Guo et al (2018)
787	444	Relative frequency F14 under drought/before drought stress	5	14780090		14730090	14830090		10.1016/j.molp.2018.03.507	Guo et al (2018)
788	q4	Drought sensitivity score after 4 weeks of drought stress	5	15011955		14961955	15061955			This study
789	q4	Drought sensitivity score after 4 weeks of drought stress	5	15023372		14973372	15073372			This study
790	q4	Drought sensitivity score after 4 weeks of drought stress	5	15034791		14984791	15084791	x		This study
791	q4	Drought sensitivity score after 4 weeks of drought stress	5	15064145		15014145	15114145	x		This study
792	q4	Drought sensitivity score after 4 weeks of drought stress	5	15064148		15014148	15114148	x		This study
793	q4	Drought sensitivity score after 4 weeks of drought stress	5	15089160		15039160	15139160	x		This study
794	q4	Drought sensitivity score after 4 weeks of drought stress	5	15092328		15042328	15142328	x		This study
795	446	Relative frequency F14 under drought/before drought stress	5	15126178		15076178	15176178	x	10.1016/j.molp.2018.03.508	Guo et al (2018)
796	q4	Drought sensitivity score after 4 weeks of drought stress	5	15152887		15102887	15202887	x		This study
797	447	Light green projected area under drought/before drought stress	5	15513378		15463378	15563378	x	10.1016/j.molp.2018.03.487	Guo et al (2018)
798	q25	Number of tillers	5	15528742		15478742	15578742	x	10.1371/journal.pone.0078089	Courtois et al (2013)
799	q25	Shoot biomass	5	15528742		15478742	15578742	x	10.1371/journal.pone.0078090	Courtois et al (2013)
800	q25	Root biomass	5	15528742		15478742	15578742	x	10.1371/journal.pone.0078091	Courtois et al (2013)
801	q25	Plant biomass	5	15528742		15478742	15578742	x	10.1371/journal.pone.0078092	Courtois et al (2013)
802	q25	Root dry mass in the 00-20 cm layer	5	15528742		15478742	15578742	x	10.1371/journal.pone.0078093	Courtois et al (2013)
803	q4	Drought sensitivity score after 4 weeks of drought stress	5	15555144		15505144	15605144	x		This study
804	447	Relative frequency F14 under drought/before drought stress	5	15750174		15700174	15800174	x	10.1016/j.molp.2018.03.509	Guo et al (2018)
805	q4	Drought sensitivity score after 4 weeks of drought stress	5	15756028		15706028	15806028	x		This study
806	q4	Drought sensitivity score after 4 weeks of drought stress	5	15801387		15751387	15851387	x		This study
807	449	The standard error_ratio drought stress to before drought stress	5	16147624		16097624	16197624		10.1016/j.molp.2018.03.474	Guo et al (2018)
808	449	The smoothness under drought/before drought stress	5	16147624		16097624	16197624		10.1016/j.molp.2018.03.476	Guo et al (2018)
809	449	The mean value under drought/before drought stress	5	16147624		16097624	16197624		10.1016/j.molp.2018.03.483	Guo et al (2018)
810	449	Ratio of dark green projected area under drought stress to before drought stress	5	16147624		16097624	16197624		10.1016/j.molp.2018.03.518	Guo et al (2018)
811	449	Harvest index under drought stress	5	16252708		16202708	16302708		10.1016/j.molp.2018.03.491	Guo et al (2018)
812	449	Harvest index under drought stress	5	16278894		16228894	16328894		10.1016/j.molp.2018.03.492	Guo et al (2018)
813	q51	Number of roots per tiller	5	16205923	16458100	1.6282e+07	1.6382e+07		10.1186/s12870-016-0747-y	Phung et al (2016)
814	449	The gray entropy under drought/before drought stress	5	16355837		16305837	16405837		10.1016/j.molp.2018.03.459	Guo et al (2018)
815	449	The gradient inhomogeneity under drought/before drought stress	5	16355837		16305837	16405837		10.1016/j.molp.2018.03.462	Guo et al (2018)
816	449	The advantages of the small gradientunder drought/before drought stress	5	16355837		16305837	16405837		10.1016/j.molp.2018.03.467	Guo et al (2018)
817	449	Ratio of dark green projected area under drought stress to before drought stress	5	16355837		16305837	16405837		10.1016/j.molp.2018.03.519	Guo et al (2018)
818	451	Spikelet fertility under drought stress	5	16905275		16855275	16955275		10.1016/j.molp.2018.03.472	Guo et al (2018)
819	451	Green projected area ratio under drought/before drought stress	5	17091097		17041097	17141097		10.1016/j.molp.2018.03.493	Guo et al (2018)
820	q34	Maximum root length	5	18109976		18059976	18159976		10.1186/s12870-016-0747-y	Phung et al (2016)
821	GWAS NO.110	Dry weight of deep (>30 cm) roots under normal conditions	5	18800585		18750585	18850585		10.1371/journal.pgen.1007067	Li et al (2017)
822	457	Light green projected area under drought/before drought stress	5	19218949		19168949	19268949		10.1016/j.molp.2018.03.488	Guo et al (2018)
823	GWAS NO.111	Volume of deep (>30 cm) roots under normal conditions	5	19886112		19836112	19936112		10.1371/journal.pgen.1007068	Li et al (2017)
824		Plant height under drought non stress	5	19912517	19912685	19862601	19962601		10.1186/s12284-017-0161-64	Swamy et al (2017)
825	459	Green projected area under drought/before drought stress	5	20009947		19959947	20059947		10.1016/j.molp.2018.03.498	Guo et al (2018)
826	GWAS NO.111	Dry weight of deep (>30 cm) roots under normal conditions	5	20068474		20018474	20118474		10.1371/journal.pgen.1007069	Li et al (2017)
827	460	1000-grain weight_ratio under drought/normal condition	5	20409446		20359446	20459446		10.1016/j.molp.2018.03.522	Guo et al (2018)
828	GWAS NO.112	Dry weight of deep (>30 cm) roots under normal conditions	5	20643196		20593196	20693196		10.1371/journal.pgen.1007070	Li et al (2017)
829	462	Light green projected area under drought/before drought stress	5	21119887		21069887	21169887		10.1016/j.molp.2018.03.489	Guo et al (2018)
830	462	Plant compactness of class 2 under drought/before drought stress	5	21131234		21081234	21181234		10.1016/j.molp.2018.03.479	Guo et al (2018)
831	463	Plant compactness of class 5 under drought/before drought stress	5	21395170		21345170	21445170		10.1016/j.molp.2018.03.478	Guo et al (2018)
832	GWAS NO.113	Dry weight of deep (>30 cm) roots under normal conditions	5	24786488		24736488	24836488		10.1371/journal.pgen.1007071	Li et al (2017)
833	474	1000-grain weight_ratio under drought/normal condition	5	25817653		25767653	25867653		10.1016/j.molp.2018.03.523	Guo et al (2018)
834	474	1000-grain weight_ratio under drought/normal condition	5	25898352		25848352	25948352		10.1016/j.molp.2018.03.524	Guo et al (2018)
835	474	Green projected area under drought/before drought stress	5	26002240		25952240	26052240		10.1016/j.molp.2018.03.499	Guo et al (2018)
836	475	Green projected area ratio under drought/before drought stress	5	26783289		26733289	26833289		10.1016/j.molp.2018.03.494	Guo et al (2018)
837	GWAS NO.114	Volume of deep (>30 cm) roots under normal conditions	5	26867601		26817601	26917601		10.1371/journal.pgen.1007072	Li et al (2017)
838		Grain yield under drought stress	5	27342022	27342124	27292073	27392073		10.1186/s12284-017-0161-7	Swamy et al (2017)
839		Days to flowering under drought stress	5	27342022	27342124	27292073	27392073		10.1186/s12284-017-0161-35	Swamy et al (2017)
840	477	Relative frequency F13 under drought/before drought stress	5	27420145		27370145	27470145		10.1016/j.molp.2018.03.513	Guo et al (2018)
841	477	Relative frequency F13 under drought/before drought stress	5	27431655		27381655	27481655		10.1016/j.molp.2018.03.514	Guo et al (2018)
842	GWAS NO.115	Deep root weight rate under drought stress	5	27996142		27946142	28046142		10.1371/journal.pgen.1007073	Li et al (2017)
843	480	1000-grain weight_ratio under drought/normal condition	5	28283777		28233777	28333777		10.1016/j.molp.2018.03.525	Guo et al (2018)
844	480	The correlation under drought/before drought stress	5	28380681		28330681	28430681		10.1016/j.molp.2018.03.471	Guo et al (2018)
845	480	Ratio of dark green projected area under drought stress to before drought stress	5	28481353		28431353	28531353		10.1016/j.molp.2018.03.520	Guo et al (2018)
846	GWAS NO.116	Maximum root length ratio (drought stress versus normal)	5	28513007		28463007	28563007		10.1371/journal.pgen.1007074	Li et al (2017)
847	GWAS NO.117	Volume of deep (>30 cm) roots under drought stress	5	29357590		29307590	29407590		10.1371/journal.pgen.1007075	Li et al (2017)
848	484	leaf water content_D	5	29804227		29754227	29854227		10.1016/j.molp.2018.03.490	Guo et al (2018)
849	GWAS NO.118	Dry weight of deep (>30 cm) roots under normal conditions	6	117184		67184	167184		10.1371/journal.pgen.1007076	Li et al (2017)
850	485	Relative frequency F2 under drought/before drought stress	6	353364		303364	403364		10.1016/j.molp.2018.03.597	Guo et al (2018)
851		Plant height under drought non stress	6	564135	564314	514224	614224		10.1186/s12284-017-0161-80	Swamy et al (2017)
852	487	Yield per plant under drought stress	6	1223732		1173732	1273732		10.1016/j.molp.2018.03.527	Guo et al (2018)
853	488	Ratio of dark green projected area under drought stress to before drought stress	6	1474588		1424588	1524588		10.1016/j.molp.2018.03.611	Guo et al (2018)
854	q81	Shallow root proportion	6	1901540	1930717	1.86613e+06	1.96613e+06		10.1186/s12870-016-0747-y	Phung et al (2016)
855	GWAS NO.119	Dry weight of deep (>30 cm) roots under drought stress	6	2045677		1995677	2095677		10.1371/journal.pgen.1007077	Li et al (2017)
856	492	Plant compactness of class 6 under drought/before drought stress	6	2884749		2834749	2934749		10.1016/j.molp.2018.03.559	Guo et al (2018)
857	492	Relative frequency F13 under drought/before drought stress	6	2884996		2834996	2934996		10.1016/j.molp.2018.03.603	Guo et al (2018)
858	492	Relative frequency F12 under drought/before drought stress	6	2884996		2834996	2934996		10.1016/j.molp.2018.03.607	Guo et al (2018)
859	492	Total projected area under drought/before drought stress	6	3020941		2970941	3070941		10.1016/j.molp.2018.03.530	Guo et al (2018)
860	492	The advantages of the large gradientunder drought/before drought stress	6	3020941		2970941	3070941		10.1016/j.molp.2018.03.548	Guo et al (2018)
861	492	Fractal dimension without image croppingunder drought/before drought stress	6	3020941		2970941	3070941		10.1016/j.molp.2018.03.585	Guo et al (2018)
862	492	Fractal dimension after image croppingunder drought/before drought stress	6	3020941		2970941	3070941		10.1016/j.molp.2018.03.587	Guo et al (2018)
863	492	Entropy under drought/before drought stress	6	3020941		2970941	3070941		10.1016/j.molp.2018.03.609	Guo et al (2018)
864	493	The advantages of the large gradientunder drought/before drought stress	6	3190983		3140983	3240983		10.1016/j.molp.2018.03.549	Guo et al (2018)
865	493	The deficit score under drought/before drought stress	6	3194731		3144731	3244731		10.1016/j.molp.2018.03.553	Guo et al (2018)
866	493	Total projected area under drought/before drought stress	6	3244983		3194983	3294983		10.1016/j.molp.2018.03.531	Guo et al (2018)
867	493	Entropy under drought/before drought stress	6	3244983		3194983	3294983		10.1016/j.molp.2018.03.610	Guo et al (2018)
868	494	Fractal dimension without image croppingunder drought/before drought stress	6	3403708		3353708	3453708		10.1016/j.molp.2018.03.586	Guo et al (2018)
869	495	The gradient inhomogeneity under drought/before drought stress	6	3731561		3681561	3781561		10.1016/j.molp.2018.03.535	Guo et al (2018)
870	495	The energy under drought/before drought stress	6	3731561		3681561	3781561		10.1016/j.molp.2018.03.543	Guo et al (2018)
871	495	The advantages of the small gradientunder drought/before drought stress	6	3731561		3681561	3781561		10.1016/j.molp.2018.03.550	Guo et al (2018)
872	q67	Root dry weight in the 20-40 cm layer	6	4021017		3971017	4071017		10.1186/s12870-016-0747-y	Phung et al (2016)
873	q69	Root dry weight in the 40-60 cm layer	6	4127010		4077010	4177010		10.1186/s12870-016-0747-y	Phung et al (2016)
874	q69	Deep root dry weight	6	4127010		4077010	4177010		10.1186/s12870-016-0747-y	Phung et al (2016)
875	q69	Total root dry weight	6	4127010		4077010	4177010		10.1186/s12870-016-0747-y	Phung et al (2016)
876	GWAS NO.120	Volume of deep (>30 cm) roots under drought stress	6	4271198		4221198	4321198		10.1371/journal.pgen.1007078	Li et al (2017)
877	497	Green projected area under drought/before drought stress	6	4541422		4491422	4591422		10.1016/j.molp.2018.03.582	Guo et al (2018)
878	q86	Root to shoot ratio	6	4601154		4551154	4651154		10.1186/s12870-016-0747-y	Phung et al (2016)
879	q60	Root thickness	6	4649357		4599357	4699357		10.1186/s12870-016-0747-y	Phung et al (2016)
880	498	The smoothness under drought/before drought stress	6	4905509		4855509	4955509		10.1016/j.molp.2018.03.556	Guo et al (2018)
881	499	The uniformity under drought/before drought stress	6	5254815		5204815	5304815		10.1016/j.molp.2018.03.528	Guo et al (2018)
882	501	The gradient inhomogeneity under drought/before drought stress	6	5735916		5685916	5785916		10.1016/j.molp.2018.03.536	Guo et al (2018)
883	GWAS NO.121	Volume of total roots under normal conditions	6	5757273		5707273	5807273		10.1371/journal.pgen.1007079	Li et al (2017)
884		Grain yield under non-stress	6	6375613	6375747	6325680	6425680		10.1186/s12284-017-0161-20	Swamy et al (2017)
885	GWAS NO.122	Volume of deep (>30 cm) roots under drought stress	6	7183065		7133065	7233065		10.1371/journal.pgen.1007080	Li et al (2017)
886	GWAS NO.122	Volume of total roots under drought stress	6	7183065		7133065	7233065		10.1371/journal.pgen.1007081	Li et al (2017)
887	GWAS NO.122	Dry weight of shallow (<30 cm) roots under drought stress	6	7183065		7133065	7233065		10.1371/journal.pgen.1007082	Li et al (2017)
888	GWAS NO.122	Dry weight of deep (>30 cm) roots under drought stress	6	7183065		7133065	7233065		10.1371/journal.pgen.1007083	Li et al (2017)
889	GWAS NO.122	Dry weight of total roots under drought stress	6	7183065		7133065	7233065		10.1371/journal.pgen.1007084	Li et al (2017)
890	508	Relative frequency F3 under drought/before drought stress	6	8240172		8190172	8290172		10.1016/j.molp.2018.03.594	Guo et al (2018)
891	GWAS NO.123	Dry weight of deep (>30 cm) roots under normal conditions	6	8381788		8331788	8431788		10.1371/journal.pgen.1007085	Li et al (2017)
892	509	The deficit score under drought/before drought stress	6	8411427		8361427	8461427		10.1016/j.molp.2018.03.554	Guo et al (2018)
893	509	The gray entropy under drought/before drought stress	6	8552051		8502051	8602051		10.1016/j.molp.2018.03.534	Guo et al (2018)
894	509	The energy under drought/before drought stress	6	8552051		8502051	8602051		10.1016/j.molp.2018.03.544	Guo et al (2018)
895	511	The gradient inhomogeneity under drought/before drought stress	6	9123316		9073316	9173316		10.1016/j.molp.2018.03.537	Guo et al (2018)
896	511	The advantages of the small gradientunder drought/before drought stress	6	9123316		9073316	9173316		10.1016/j.molp.2018.03.551	Guo et al (2018)
897	q87	Root to shoot ratio	6	9185455		9135455	9235455		10.1186/s12870-016-0747-y	Phung et al (2016)
898	511	Light green projected area under drought/before drought stress	6	9270477		9220477	9320477		10.1016/j.molp.2018.03.570	Guo et al (2018)
899	512	Green projected area ratio under drought/before drought stress	6	9744153		9694153	9794153		10.1016/j.molp.2018.03.580	Guo et al (2018)
900	513	Green projected area under drought/before drought stress	6	9801337		9751337	9851337		10.1016/j.molp.2018.03.583	Guo et al (2018)
901	513	Relative frequency F8 under drought/before drought stress	6	9805438		9755438	9855438		10.1016/j.molp.2018.03.590	Guo et al (2018)
902	513	Relative frequency F8 under drought/before drought stress	6	9898140		9848140	9948140		10.1016/j.molp.2018.03.591	Guo et al (2018)
903	514	Total projected area/bounding rectangle area ratio under drought/before drought stress	6	10049000		9999000	10099000		10.1016/j.molp.2018.03.532	Guo et al (2018)
904	514	Average height of the bounding rectangle of the objectunder drought/before drought stress	6	10057279		10007279	10107279		10.1016/j.molp.2018.03.575	Guo et al (2018)
905	514	Average height of the bounding rectangle of the objectunder drought/before drought stress	6	10068437		10018437	10118437		10.1016/j.molp.2018.03.576	Guo et al (2018)
906	514	Average height of the bounding rectangle of the objectunder drought/before drought stress	6	10106732		10056732	10156732		10.1016/j.molp.2018.03.577	Guo et al (2018)
907	GWAS NO.124	Volume of total roots under normal conditions	6	10108143		10058143	10158143		10.1371/journal.pgen.1007086	Li et al (2017)
908	GWAS NO.124	Dry weight of total roots under normal conditions	6	10108175		10058175	10158175		10.1371/journal.pgen.1007087	Li et al (2017)
909	514	The uniformity under drought/before drought stress	6	10118953		10068953	10168953		10.1016/j.molp.2018.03.529	Guo et al (2018)
910	GWAS NO.125	Volume of deep (>30 cm) roots under normal conditions	6	10703591		10653591	10753591		10.1371/journal.pgen.1007088	Li et al (2017)
911		Days to flowering under drought stress	6	10776494	10776621	1.07266e+07	1.08266e+07		10.1186/s12284-017-0161-49	Swamy et al (2017)
912		Plant height under drought non stress	6	10776494	10776621	1.07266e+07	1.08266e+07		10.1186/s12284-017-0161-65	Swamy et al (2017)
913		Plant height under drought non stress	6	10776494	10776621	1.07266e+07	1.08266e+07		10.1186/s12284-017-0161-79	Swamy et al (2017)
914	518	Relative frequency F8 under drought/before drought stress	6	11846800		11796800	11896800		10.1016/j.molp.2018.03.592	Guo et al (2018)
915	519	The energy under drought/before drought stress	6	11948631		11898631	11998631		10.1016/j.molp.2018.03.545	Guo et al (2018)
916	521	The gradient inhomogeneity under drought/before drought stress	6	13066617		13016617	13116617		10.1016/j.molp.2018.03.538	Guo et al (2018)
917	521	The advantages of the small gradientunder drought/before drought stress	6	13066617		13016617	13116617		10.1016/j.molp.2018.03.552	Guo et al (2018)
918	521	The smoothness under drought/before drought stress	6	13066693		13016693	13116693		10.1016/j.molp.2018.03.557	Guo et al (2018)
919	GWAS NO.126	Dry weight of deep (>30 cm) roots under normal conditions	6	13198858		13148858	13248858		10.1371/journal.pgen.1007089	Li et al (2017)
920	GWAS NO.127	Deep root volume rate under normal conditions	6	13665799		13615799	13715799		10.1371/journal.pgen.1007090	Li et al (2017)
921	q41	Number of crown roots	6	14126219		14076219	14176219		10.1186/s12870-016-0747-y	Phung et al (2016)
922	q41	Root dry weight in the 00-20 cm layer	6	14126219		14076219	14176219		10.1186/s12870-016-0747-y	Phung et al (2016)
923	q44	Total root dry weight	6	14126219		14076219	14176219		10.1186/s12870-016-0747-y	Phung et al (2016)
924	GWAS NO.128	Dry weight of deep (>30 cm) roots under normal conditions	6	14319332		14269332	14369332		10.1371/journal.pgen.1007091	Li et al (2017)
925	GWAS NO.128	Volume of deep (>30 cm) roots under normal conditions	6	14435219		14385219	14485219		10.1371/journal.pgen.1007092	Li et al (2017)
926	525	The gradient inhomogeneity under drought/before drought stress	6	14455220		14405220	14505220		10.1016/j.molp.2018.03.539	Guo et al (2018)
927	525	The energy under drought/before drought stress	6	14612227		14562227	14662227		10.1016/j.molp.2018.03.546	Guo et al (2018)
928	q76	Root dry weight below 60 cm	6	14008461	16515631	15212046	15312046		10.1186/s12870-016-0747-y	Phung et al (2016)
929	GWAS NO.129	Dry weight of deep (>30 cm) roots under normal conditions	6	15288790		15238790	15338790		10.1371/journal.pgen.1007093	Li et al (2017)
930	529	The smoothness under drought/before drought stress	6	16223038		16173038	16273038		10.1016/j.molp.2018.03.558	Guo et al (2018)
931	GWAS NO.130	Volume of deep (>30 cm) roots under normal conditions	6	16498488		16448488	16548488		10.1371/journal.pgen.1007094	Li et al (2017)
932	q77	Root dry weight below 60 cm	6	16798522		16748522	16848522		10.1186/s12870-016-0747-y	Phung et al (2016)
933	q79	Deep root dry weight	6	16912708		16862708	16962708		10.1186/s12870-016-0747-y	Phung et al (2016)
934	q68	Root dry weight in the 20-40 cm layer	6	17005559	17036530	1.6971e+07	1.7071e+07		10.1186/s12870-016-0747-y	Phung et al (2016)
935	GWAS NO.131	Dry weight of deep (>30 cm) roots under normal conditions	6	17637175		17587175	17687175		10.1371/journal.pgen.1007095	Li et al (2017)
936	532	Height/width ratio under drought/before drought stress	6	17672496		17622496	17722496		10.1016/j.molp.2018.03.573	Guo et al (2018)
937	q5	Relative crop growth rate	6	17849604		17799604	17899604	x		This study
938	532	Plant compactness of class 2 under drought/before drought stress	6	17920305		17870305	17970305	x	10.1016/j.molp.2018.03.565	Guo et al (2018)
939	533	Plant compactness of class 4 under drought/before drought stress	6	18236159		18186159	18286159		10.1016/j.molp.2018.03.562	Guo et al (2018)
940	534	Relative frequency F13 under drought/before drought stress	6	18439235		18389235	18489235		10.1016/j.molp.2018.03.604	Guo et al (2018)
941	534	Relative frequency F14 under drought/before drought stress	6	18462129		18412129	18512129		10.1016/j.molp.2018.03.600	Guo et al (2018)
942	535	Plant compactness of class 6 under drought/before drought stress	6	18965594		18915594	19015594		10.1016/j.molp.2018.03.560	Guo et al (2018)
943	536	Average height of the bounding rectangle of the objectunder drought/before drought stress	6	19190333		19140333	19240333		10.1016/j.molp.2018.03.578	Guo et al (2018)
944	536	Height/width ratio under drought/before drought stress	6	19266638		19216638	19316638		10.1016/j.molp.2018.03.574	Guo et al (2018)
945	537	Relative frequency F13 under drought/before drought stress	6	19439597		19389597	19489597		10.1016/j.molp.2018.03.605	Guo et al (2018)
946	537	Plant compactness of class 6 under drought/before drought stress	6	19458726		19408726	19508726		10.1016/j.molp.2018.03.561	Guo et al (2018)
947	537	Relative frequency F13 under drought/before drought stress	6	19458726		19408726	19508726		10.1016/j.molp.2018.03.606	Guo et al (2018)
948	GWAS NO.132	Dry weight of shallow (<30 cm) roots under drought stress	6	19711745		19661745	19761745		10.1371/journal.pgen.1007096	Li et al (2017)
949	GWAS NO.132	Dry weight of total roots under drought stress	6	19711745		19661745	19761745		10.1371/journal.pgen.1007097	Li et al (2017)
950	q35	Maximum root length	6	19870050		19820050	19920050		10.1186/s12870-016-0747-y	Phung et al (2016)
951	GWAS NO.132	Volume of total roots under normal conditions	6	19997973		19947973	20047973		10.1371/journal.pgen.1007098	Li et al (2017)
952	q35	Number of crown roots	6	19870050	20145257	1.99577e+07	2.00577e+07		10.1186/s12870-016-0747-y	Phung et al (2016)
953	q26	Longest leaf length	6	20492713		20442713	20542713		10.1371/journal.pone.0078094	Courtois et al (2013)
954	542	Green projected area under drought/before drought stress	6	21292565		21242565	21342565		10.1016/j.molp.2018.03.584	Guo et al (2018)
955	542	The correlation under drought/before drought stress	6	21317225		21267225	21367225		10.1016/j.molp.2018.03.555	Guo et al (2018)
956	GWAS NO.133	Volume of deep (>30 cm) roots under normal conditions	6	21671827		21621827	21721827		10.1371/journal.pgen.1007099	Li et al (2017)
957	543	Relative frequency F5 under drought/before drought stress	6	21675647		21625647	21725647		10.1016/j.molp.2018.03.593	Guo et al (2018)
958	543	Relative frequency F3 under drought/before drought stress	6	21713475		21663475	21763475		10.1016/j.molp.2018.03.595	Guo et al (2018)
959	543	Relative frequency F3 under drought/before drought stress	6	21713475		21663475	21763475		10.1016/j.molp.2018.03.596	Guo et al (2018)
960	q82	Deep root proportion	6	21716314		21666314	21766314		10.1186/s12870-016-0747-y	Phung et al (2016)
961	q82	Shallow root proportion	6	21716314	21716317	2.16663e+07	2.17663e+07		10.1186/s12870-016-0747-y	Phung et al (2016)
962	543	Yield per plant under drought/normal condition	6	21837553		21787553	21887553		10.1016/j.molp.2018.03.526	Guo et al (2018)
963	543	Light green projected area under drought/before drought stress	6	21935240		21885240	21985240		10.1016/j.molp.2018.03.571	Guo et al (2018)
964	GWAS NO.134	Dry weight of total roots under normal conditions	6	22199893		22149893	22249893		10.1371/journal.pgen.1007100	Li et al (2017)
965	GWAS NO.134	Volume of shallow (<30 cm) roots under normal conditions	6	22251380		22201380	22301380		10.1371/journal.pgen.1007101	Li et al (2017)
966	q22	Root depth	6	22826683	22829858	2.27783e+07	2.28783e+07		10.1186/s12870-016-0747-y	Phung et al (2016)
967	549	The intensity inhomogeneity under drought/before drought stress	6	23882337		23832337	23932337		10.1016/j.molp.2018.03.541	Guo et al (2018)
968	550	Plant compactness of class 1 under drought/before drought stress	6	24030543		23980543	24080543		10.1016/j.molp.2018.03.568	Guo et al (2018)
969	550	Perimeter/projected area ratio under drought/before drought stress	6	24125879		24075879	24175879		10.1016/j.molp.2018.03.569	Guo et al (2018)
970	GWAS NO.135	Dry weight of deep (>30 cm) roots under drought stress	6	24524316		24474316	24574316		10.1371/journal.pgen.1007102	Li et al (2017)
971	551	Light green projected area under drought/before drought stress	6	24562285		24512285	24612285		10.1016/j.molp.2018.03.572	Guo et al (2018)
972	GWAS NO.135	Dry weight of deep (>30 cm) roots under normal conditions	6	24592993		24542993	24642993		10.1371/journal.pgen.1007103	Li et al (2017)
973	q88	Root to shoot ratio	6	24668182		24618182	24718182		10.1186/s12870-016-0747-y	Phung et al (2016)
974	554	The gradient inhomogeneity under drought/before drought stress	6	25340813		25290813	25390813		10.1016/j.molp.2018.03.540	Guo et al (2018)
975	554	Total projected area/bounding rectangle area ratio under drought/before drought stress	6	25377916		25327916	25427916		10.1016/j.molp.2018.03.533	Guo et al (2018)
976	GWAS NO.136	Dry weight of deep (>30 cm) roots under normal conditions	6	26141808		26091808	26191808		10.1371/journal.pgen.1007104	Li et al (2017)
977	557	Plant compactness of class 4 under drought/before drought stress	6	26356072		26306072	26406072		10.1016/j.molp.2018.03.563	Guo et al (2018)
978	557	Plant compactness of class 2 under drought/before drought stress	6	26529754		26479754	26579754		10.1016/j.molp.2018.03.566	Guo et al (2018)
979	557	Relative frequency F2 under drought/before drought stress	6	26529754		26479754	26579754		10.1016/j.molp.2018.03.598	Guo et al (2018)
980	557	Relative frequency F1 under drought/before drought stress	6	26533169		26483169	26583169		10.1016/j.molp.2018.03.608	Guo et al (2018)
981	GWAS NO.137	Dry weight of deep (>30 cm) roots under drought stress	6	26669329		26619329	26719329		10.1371/journal.pgen.1007105	Li et al (2017)
982	559	The energy under drought/before drought stress	6	27026388		26976388	27076388		10.1016/j.molp.2018.03.547	Guo et al (2018)
983	560	Average height of the bounding rectangle of the objectunder drought/before drought stress	6	27484113		27434113	27534113		10.1016/j.molp.2018.03.579	Guo et al (2018)
984	GWAS NO.138	Volume of deep (>30 cm) roots under normal conditions	6	27850759		27800759	27900759		10.1371/journal.pgen.1007106	Li et al (2017)
985	561	Fractal dimension after image croppingunder drought/before drought stress	6	27931616		27881616	27981616		10.1016/j.molp.2018.03.588	Guo et al (2018)
986		Days to flowering under drought stress	6	28431560	28431939	2.83817e+07	2.84817e+07		10.1186/s12284-017-0161-50	Swamy et al (2017)
987	562	Relative frequency F14 under drought/before drought stress	6	28536255		28486255	28586255		10.1016/j.molp.2018.03.601	Guo et al (2018)
988	GWAS NO.139	Deep root weight rate under drought stress	6	28548264		28498264	28598264		10.1371/journal.pgen.1007107	Li et al (2017)
989	563	Relative frequency F14 under drought/before drought stress	6	28618283		28568283	28668283		10.1016/j.molp.2018.03.602	Guo et al (2018)
990	563	Plant compactness of class 4 under drought/before drought stress	6	28850188		28800188	28900188		10.1016/j.molp.2018.03.564	Guo et al (2018)
991	563	Plant compactness of class 2 under drought/before drought stress	6	28850188		28800188	28900188		10.1016/j.molp.2018.03.567	Guo et al (2018)
992	563	Relative frequency F2 under drought/before drought stress	6	28850188		28800188	28900188		10.1016/j.molp.2018.03.599	Guo et al (2018)
993	563	The intensity inhomogeneity under drought/before drought stress	6	28896023		28846023	28946023		10.1016/j.molp.2018.03.542	Guo et al (2018)
994	563	Green projected area ratio under drought/before drought stress	6	28896023		28846023	28946023		10.1016/j.molp.2018.03.581	Guo et al (2018)
995	GWAS NO.140	Dry weight of deep (>30 cm) roots under normal conditions	6	29984060		29934060	30034060		10.1371/journal.pgen.1007108	Li et al (2017)
996	GWAS NO.140	Dry weight of shallow (<30 cm) roots under normal conditions	6	30042920		29992920	30092920		10.1371/journal.pgen.1007109	Li et al (2017)
997	GWAS NO.140	Dry weight of total roots under normal conditions	6	30042920		29992920	30092920		10.1371/journal.pgen.1007110	Li et al (2017)
998	q23	Root depth	6	30176431		30126431	30226431		10.1186/s12870-016-0747-y	Phung et al (2016)
999	566	1000-grain weight_ratio under drought/normal condition	6	30492058		30442058	30542058		10.1016/j.molp.2018.03.612	Guo et al (2018)
1000	GWAS NO.141	Volume of deep (>30 cm) roots under normal conditions	6	30550541		30500541	30600541		10.1371/journal.pgen.1007111	Li et al (2017)
1001	567	Fractal dimension after image croppingunder drought/before drought stress	6	30877315		30827315	30927315		10.1016/j.molp.2018.03.589	Guo et al (2018)
1002	q24	Root depth	6	30995770		30945770	31045770		10.1186/s12870-016-0747-y	Phung et al (2016)
1003	GWAS NO.142	Volume of deep (>30 cm) roots under normal conditions	7	14164		0	64164		10.1371/journal.pgen.1007112	Li et al (2017)
1004		Days to flowering under drought stress	7	72127	72222	22174.5	122174		10.1186/s12284-017-0161-36	Swamy et al (2017)
1005		Days to flowering under drought stress	7	72127	72222	22174.5	122174		10.1186/s12284-017-0161-52	Swamy et al (2017)
1006	q42	Number of crown roots	7	474875		424875	524875		10.1186/s12870-016-0747-y	Phung et al (2016)
1007	570	Relative frequency F5 under drought/before drought stress	7	765389		715389	815389		10.1016/j.molp.2018.03.697	Guo et al (2018)
1008	570	Relative frequency F5 under drought/before drought stress	7	767337		717337	817337		10.1016/j.molp.2018.03.698	Guo et al (2018)
1009	571	The energy under drought/before drought stress	7	871706		821706	921706		10.1016/j.molp.2018.03.637	Guo et al (2018)
1010	GWAS NO.143	Deep root volume rate under normal conditions	7	907257		857257	957257		10.1371/journal.pgen.1007113	Li et al (2017)
1011	q27	Root dry mass below 30 cm	7	1013062		963062	1063062		10.1371/journal.pone.0078095	Courtois et al (2013)
1012	q27	Deep root biomass	7	1013062		963062	1063062		10.1371/journal.pone.0078096	Courtois et al (2013)
1013	q27	Number of roots reaching 30 cm depth	7	1013062		963062	1063062		10.1371/journal.pone.0078097	Courtois et al (2013)
1014	575	The smoothness under drought/before drought stress	7	2246957		2196957	2296957		10.1016/j.molp.2018.03.662	Guo et al (2018)
1015	575	The mean value under drought/before drought stress	7	2276645		2226645	2326645		10.1016/j.molp.2018.03.671	Guo et al (2018)
1016	575	Green projected area under drought/before drought stress	7	2357693		2307693	2407693		10.1016/j.molp.2018.03.686	Guo et al (2018)
1017	GWAS NO.144	Dry weight of deep (>30 cm) roots under normal conditions	7	2446378		2396378	2496378		10.1371/journal.pgen.1007114	Li et al (2017)
1018	576	The gradient inhomogeneity under drought/before drought stress	7	2753043		2703043	2803043		10.1016/j.molp.2018.03.627	Guo et al (2018)
1019	576	The intensity inhomogeneity under drought/before drought stress	7	2753043		2703043	2803043		10.1016/j.molp.2018.03.633	Guo et al (2018)
1020	576	The energy under drought/before drought stress	7	2753043		2703043	2803043		10.1016/j.molp.2018.03.638	Guo et al (2018)
1021	576	The advantages of the small gradientunder drought/before drought stress	7	2753043		2703043	2803043		10.1016/j.molp.2018.03.644	Guo et al (2018)
1022	576	Green projected area ratio under drought/before drought stress	7	2753043		2703043	2803043		10.1016/j.molp.2018.03.680	Guo et al (2018)
1023	577	The intensity inhomogeneity under drought/before drought stress	7	2952938		2902938	3002938		10.1016/j.molp.2018.03.634	Guo et al (2018)
1024	577	The energy under drought/before drought stress	7	2952938		2902938	3002938		10.1016/j.molp.2018.03.639	Guo et al (2018)
1025	577	Green projected area ratio under drought/before drought stress	7	2952938		2902938	3002938		10.1016/j.molp.2018.03.681	Guo et al (2018)
1026	577	Light green projected area under drought/before drought stress	7	2962948		2912948	3012948		10.1016/j.molp.2018.03.672	Guo et al (2018)
1027	577	The gradient inhomogeneity under drought/before drought stress	7	3111193		3061193	3161193		10.1016/j.molp.2018.03.628	Guo et al (2018)
1028	577	The advantages of the small gradientunder drought/before drought stress	7	3111193		3061193	3161193		10.1016/j.molp.2018.03.645	Guo et al (2018)
1029	GWAS NO.145	Volume of deep (>30 cm) roots under normal conditions	7	3250498		3200498	3300498		10.1371/journal.pgen.1007115	Li et al (2017)
1030	578	The gradient inhomogeneity under drought/before drought stress	7	3251077		3201077	3301077		10.1016/j.molp.2018.03.629	Guo et al (2018)
1031	GWAS NO.145	Dry weight of deep (>30 cm) roots under normal conditions	7	3276885		3226885	3326885		10.1371/journal.pgen.1007117	Li et al (2017)
1032	GWAS NO.145	Dry weight of total roots under normal conditions	7	3276885		3226885	3326885		10.1371/journal.pgen.1007118	Li et al (2017)
1033	GWAS NO.145	Volume of deep (>30 cm) roots under drought stress	7	3277239		3227239	3327239		10.1371/journal.pgen.1007116	Li et al (2017)
1034	GWAS NO.145	Maximum root length under normal conditions	7	3308525		3258525	3358525		10.1371/journal.pgen.1007119	Li et al (2017)
1035	GWAS NO.145	Volume of deep (>30 cm) roots under normal conditions	7	3329879		3279879	3379879		10.1371/journal.pgen.1007120	Li et al (2017)
1036	578	The energy under drought/before drought stress	7	3549179		3499179	3599179		10.1016/j.molp.2018.03.640	Guo et al (2018)
1037	579	Average width of the bounding rectangle of the objectunder drought/before drought stress	7	3877572		3827572	3927572		10.1016/j.molp.2018.03.615	Guo et al (2018)
1038	579	Green projected area under drought/before drought stress	7	3877572		3827572	3927572		10.1016/j.molp.2018.03.687	Guo et al (2018)
1039	579	Relative frequency F8 under drought/before drought stress	7	3877572		3827572	3927572		10.1016/j.molp.2018.03.696	Guo et al (2018)
1040	580	The correlation under drought/before drought stress	7	4067889		4017889	4117889		10.1016/j.molp.2018.03.656	Guo et al (2018)
1041	581	Plant compactness of class 2 under drought/before drought stress	7	4468415		4418415	4518415		10.1016/j.molp.2018.03.666	Guo et al (2018)
1042	582	Total projected area/bounding rectangle area ratio under drought/before drought stress	7	4604418		4554418	4654418		10.1016/j.molp.2018.03.619	Guo et al (2018)
1043	582	Plant compactness of class 1 under drought/before drought stress	7	4604418		4554418	4654418		10.1016/j.molp.2018.03.668	Guo et al (2018)
1044	582	Relative frequency F2 under drought/before drought stress	7	4816477		4766477	4866477		10.1016/j.molp.2018.03.701	Guo et al (2018)
1045	583	Total spikelet number per panicle under drought/normal condition	7	4903189		4853189	4953189		10.1016/j.molp.2018.03.617	Guo et al (2018)
1046		Days to flowering under drought stress	7	5735196	5735385	5.68529e+06	5.78529e+06		10.1186/s12284-017-0161-51	Swamy et al (2017)
1047	586	The mean gradient under drought/before drought stress	7	6161757		6111757	6211757		10.1016/j.molp.2018.03.622	Guo et al (2018)
1048	586	The gradient entropy under drought/before drought stress	7	6161757		6111757	6211757		10.1016/j.molp.2018.03.655	Guo et al (2018)
1049	586	The correlation under drought/before drought stress	7	6161757		6111757	6211757		10.1016/j.molp.2018.03.657	Guo et al (2018)
1050	586	The correlation under drought/before drought stress	7	6184611		6134611	6234611		10.1016/j.molp.2018.03.658	Guo et al (2018)
1051	586	The correlation under drought/before drought stress	7	6195834		6145834	6245834		10.1016/j.molp.2018.03.659	Guo et al (2018)
1052	587	Plant compactness of class 2 under drought/before drought stress	7	6287727		6237727	6337727		10.1016/j.molp.2018.03.667	Guo et al (2018)
1053	587	Relative frequency F14 under drought/before drought stress	7	6302868		6252868	6352868		10.1016/j.molp.2018.03.703	Guo et al (2018)
1054	GWAS NO.146	Dry weight of deep (>30 cm) roots under normal conditions	7	7659849		7609849	7709849		10.1371/journal.pgen.1007121	Li et al (2017)
1055	591	Fractal dimension after image croppingunder drought/before drought stress	7	8054714		8004714	8104714		10.1016/j.molp.2018.03.694	Guo et al (2018)
1056	593	Fractal dimension after image croppingunder drought/before drought stress	7	8503076		8453076	8553076		10.1016/j.molp.2018.03.695	Guo et al (2018)
1057	GWAS NO.147	Dry weight of deep (>30 cm) roots under normal conditions	7	8627324		8577324	8677324		10.1371/journal.pgen.1007122	Li et al (2017)
1058	593	Green projected area ratio under drought/before drought stress	7	8650276		8600276	8700276		10.1016/j.molp.2018.03.682	Guo et al (2018)
1059	GWAS NO.147	Dry weight of deep (>30 cm) roots under normal conditions	7	8682341		8632341	8732341		10.1371/journal.pgen.1007123	Li et al (2017)
1060	GWAS NO.148	Volume of deep (>30 cm) roots under drought stress	7	8876615		8826615	8926615		10.1371/journal.pgen.1007124	Li et al (2017)
1061	594	Green projected area under drought/before drought stress	7	8974745		8924745	9024745		10.1016/j.molp.2018.03.688	Guo et al (2018)
1062	595	Relative frequency F12 under drought/before drought stress	7	9129614		9079614	9179614		10.1016/j.molp.2018.03.708	Guo et al (2018)
1063	595	Yield per plant under drought/normal condition	7	9140475		9090475	9190475		10.1016/j.molp.2018.03.613	Guo et al (2018)
1064	595	Harvest index under drought stress	7	9140779		9090779	9190779		10.1016/j.molp.2018.03.676	Guo et al (2018)
1065	GWAS NO.148	Volume of deep (>30 cm) roots under drought stress	7	9167013		9117013	9217013		10.1371/journal.pgen.1007125	Li et al (2017)
1066	596	Yield per plant under drought/normal condition	7	9447538		9397538	9497538		10.1016/j.molp.2018.03.614	Guo et al (2018)
1067	596	Filled spikelet number under drought/normal condition	7	9447538		9397538	9497538		10.1016/j.molp.2018.03.693	Guo et al (2018)
1068	597	Green projected area under drought/before drought stress	7	9773643		9723643	9823643		10.1016/j.molp.2018.03.689	Guo et al (2018)
1069	q28	Shoot biomass	7	10820565		10770565	10870565		10.1371/journal.pone.0078098	Courtois et al (2013)
1070	q28	Plant biomass	7	10820565		10770565	10870565		10.1371/journal.pone.0078099	Courtois et al (2013)
1071	q28	Root dry mass in the 00-20 cm layer	7	10820565		10770565	10870565		10.1371/journal.pone.0078100	Courtois et al (2013)
1072		Days to flowering under drought stress	7	10823937	10824048	1.0774e+07	1.0874e+07		10.1186/s12284-017-0161-37	Swamy et al (2017)
1073	602	Relative frequency F14 under drought/before drought stress	7	11545551		11495551	11595551		10.1016/j.molp.2018.03.704	Guo et al (2018)
1074	603	Ratio of dark green projected area under drought stress to before drought stress	7	11806119		11756119	11856119		10.1016/j.molp.2018.03.712	Guo et al (2018)
1075	603	Relative frequency F14 under drought/before drought stress	7	11999397		11949397	12049397		10.1016/j.molp.2018.03.705	Guo et al (2018)
1076	605	Green projected area ratio under drought/before drought stress	7	12556576		12506576	12606576		10.1016/j.molp.2018.03.683	Guo et al (2018)
1077	605	Green projected area under drought/before drought stress	7	12556576		12506576	12606576		10.1016/j.molp.2018.03.690	Guo et al (2018)
1078	GWAS NO.149	Dry weight of deep (>30 cm) roots under drought stress	7	13021283		12971283	13071283		10.1371/journal.pgen.1007126	Li et al (2017)
1079	q29	Angle to the vertical of the root cone	7	13278293		13228293	13328293		10.1371/journal.pone.0078101	Courtois et al (2013)
1080	609	The differential moment under drought/before drought stress	7	13722243		13672243	13772243		10.1016/j.molp.2018.03.653	Guo et al (2018)
1081	610	The smoothness under drought/before drought stress	7	14036860		13986860	14086860		10.1016/j.molp.2018.03.663	Guo et al (2018)
1082	610	Relative frequency F10 under drought/before drought stress	7	14147122		14097122	14197122		10.1016/j.molp.2018.03.710	Guo et al (2018)
1083	610	harvest index_R	7	14219633		14169633	14269633		10.1016/j.molp.2018.03.675	Guo et al (2018)
1084	612	Relative frequency F14 under drought/before drought stress	7	14710444		14660444	14760444		10.1016/j.molp.2018.03.706	Guo et al (2018)
1085	GWAS NO.150	Dry weight of deep (>30 cm) roots under normal conditions	7	14769768		14719768	14819768		10.1371/journal.pgen.1007127	Li et al (2017)
1086	613	Relative frequency F13 under drought/before drought stress	7	15337342		15287342	15387342		10.1016/j.molp.2018.03.707	Guo et al (2018)
1087	q61	Root thickness	7	15424576		15374576	15474576		10.1186/s12870-016-0747-y	Phung et al (2016)
1088	GWAS NO.151	Volume of deep (>30 cm) roots under normal conditions	7	15500357		15450357	15550357		10.1371/journal.pgen.1007128	Li et al (2017)
1089	615	Total projected area/bounding rectangle area ratio under drought/before drought stress	7	15758580		15708580	15808580		10.1016/j.molp.2018.03.620	Guo et al (2018)
1090	GWAS NO.152	Volume of deep (>30 cm) roots under drought stress	7	16811279		16761279	16861279		10.1371/journal.pgen.1007129	Li et al (2017)
1091	GWAS NO.152	Volume of shallow (<30 cm) roots under normal conditions	7	16884536		16834536	16934536		10.1371/journal.pgen.1007130	Li et al (2017)
1092	GWAS NO.152	Dry weight of shallow (<30 cm) roots under normal conditions	7	16884536		16834536	16934536		10.1371/journal.pgen.1007131	Li et al (2017)
1093	GWAS NO.152	Dry weight of total roots under normal conditions	7	16884536		16834536	16934536		10.1371/journal.pgen.1007132	Li et al (2017)
1094	619	The smoothness under drought/before drought stress	7	17063348		17013348	17113348		10.1016/j.molp.2018.03.664	Guo et al (2018)
1095	GWAS NO.153	Volume of deep (>30 cm) roots under drought stress	7	17181785		17131785	17231785		10.1371/journal.pgen.1007133	Li et al (2017)
1096	q52	Number of roots per tiller	7	17207987		17157987	17257987		10.1186/s12870-016-0747-y	Phung et al (2016)
1097	GWAS NO.153	Volume of deep (>30 cm) roots under drought stress	7	17216202		17166202	17266202		10.1371/journal.pgen.1007134	Li et al (2017)
1098	620	The mean gradient under drought/before drought stress	7	17408230		17358230	17458230		10.1016/j.molp.2018.03.623	Guo et al (2018)
1099	q6	Relative water content after 4 weeks of drought stress	7	17904510		17854510	17954510			This study
1100	q6	Slope of relative water content after 4 weeks of drought stress	7	17904510		17854510	17954510			This study
1101	q6	Relative water content after 4 weeks of drought stress	7	17904513		17854513	17954513			This study
1102	q6	Slope of relative water content after 4 weeks of drought stress	7	17904513		17854513	17954513			This study
1103	q6	Slope of relative water content after 4 weeks of drought stress	7	17912789		17862789	17962789			This study
1104	q6	Relative water content after 4 weeks of drought stress	7	17947305		17897305	17997305			This study
1105	q6	Slope of relative water content after 4 weeks of drought stress	7	17947305		17897305	17997305			This study
1106	q6	Relative water content after 4 weeks of drought stress	7	17947308		17897308	17997308			This study
1107	q6	Slope of relative water content after 4 weeks of drought stress	7	17947308		17897308	17997308			This study
1108	GWAS NO.154	Volume of deep (>30 cm) roots under normal conditions	7	18603112		18553112	18653112		10.1371/journal.pgen.1007135	Li et al (2017)
1109	GWAS NO.155	Deep root volume rate under normal conditions	7	18986038		18936038	19036038		10.1371/journal.pgen.1007136	Li et al (2017)
1110	GWAS NO.155	Dry weight of deep (>30 cm) roots under drought stress	7	19000713		18950713	19050713		10.1371/journal.pgen.1007137	Li et al (2017)
1111	624	The energy under drought/before drought stress	7	19010028		18960028	19060028		10.1016/j.molp.2018.03.641	Guo et al (2018)
1112	624	The gray entropy under drought/before drought stress	7	19060806		19010806	19110806		10.1016/j.molp.2018.03.621	Guo et al (2018)
1113	624	The advantages of the small gradientunder drought/before drought stress	7	19060806		19010806	19110806		10.1016/j.molp.2018.03.646	Guo et al (2018)
1114	624	The deficit score under drought/before drought stress	7	19060806		19010806	19110806		10.1016/j.molp.2018.03.650	Guo et al (2018)
1115	GWAS NO.155	Volume of deep (>30 cm) roots under drought stress	7	19125282		19075282	19175282		10.1371/journal.pgen.1007138	Li et al (2017)
1116	GWAS NO.155	Dry weight of deep (>30 cm) roots under drought stress	7	19126548		19076548	19176548		10.1371/journal.pgen.1007139	Li et al (2017)
1117	GWAS NO.155	Dry weight of total roots under drought stress	7	19126548		19076548	19176548		10.1371/journal.pgen.1007140	Li et al (2017)
1118	625	The deficit score under drought/before drought stress	7	19164587		19114587	19214587		10.1016/j.molp.2018.03.651	Guo et al (2018)
1119	625	The deficit score under drought/before drought stress	7	19183436		19133436	19233436		10.1016/j.molp.2018.03.652	Guo et al (2018)
1120	GWAS NO.155	Dry weight of deep (>30 cm) roots under drought stress	7	19188498		19138498	19238498		10.1371/journal.pgen.1007141	Li et al (2017)
1121	625	The gradient inhomogeneity under drought/before drought stress	7	19189927		19139927	19239927		10.1016/j.molp.2018.03.630	Guo et al (2018)
1122	625	Ratio of dark green projected area under drought stress to before drought stress	7	19190891		19140891	19240891		10.1016/j.molp.2018.03.713	Guo et al (2018)
1123	626	The mean gradient under drought/before drought stress	7	19626233		19576233	19676233	x	10.1016/j.molp.2018.03.624	Guo et al (2018)
1124	626	The mean gray under drought/before drought stress	7	19626233		19576233	19676233	x	10.1016/j.molp.2018.03.625	Guo et al (2018)
1125	626	The mean gray under drought/before drought stress	7	19639267		19589267	19689267	x	10.1016/j.molp.2018.03.626	Guo et al (2018)
1126	626	The gradient inhomogeneity under drought/before drought stress	7	19639267		19589267	19689267	x	10.1016/j.molp.2018.03.631	Guo et al (2018)
1127	626	The intensity inhomogeneity under drought/before drought stress	7	19639267		19589267	19689267	x	10.1016/j.molp.2018.03.635	Guo et al (2018)
1128	626	The energy under drought/before drought stress	7	19639267		19589267	19689267	x	10.1016/j.molp.2018.03.642	Guo et al (2018)
1129	626	The advantages of the small gradientunder drought/before drought stress	7	19639267		19589267	19689267	x	10.1016/j.molp.2018.03.647	Guo et al (2018)
1130	626	The entropy of mixing under drought/before drought stress	7	19639267		19589267	19689267	x	10.1016/j.molp.2018.03.654	Guo et al (2018)
1131	626	Green leaf area ratio under drought stress	7	19639267		19589267	19689267	x	10.1016/j.molp.2018.03.678	Guo et al (2018)
1132	626	Green projected area ratio under drought/before drought stress	7	19639267		19589267	19689267	x	10.1016/j.molp.2018.03.684	Guo et al (2018)
1133	626	Green projected area under drought/before drought stress	7	19639267		19589267	19689267	x	10.1016/j.molp.2018.03.691	Guo et al (2018)
1134	q7	Slope of relative water content after 3 weeks of drought stress	7	19695647		19645647	19745647	x		This study
1135	626	Green projected area under drought/before drought stress	7	19885677		19835677	19935677		10.1016/j.molp.2018.03.692	Guo et al (2018)
1136	626	Green projected area ratio under drought/before drought stress	7	19897142		19847142	19947142		10.1016/j.molp.2018.03.685	Guo et al (2018)
1137	GWAS NO.156	Dry weight of deep (>30 cm) roots under normal conditions	7	20343637		20293637	20393637		10.1371/journal.pgen.1007142	Li et al (2017)
1138	628	The smoothness under drought/before drought stress	7	20347065		20297065	20397065		10.1016/j.molp.2018.03.665	Guo et al (2018)
1139	628	Relative frequency F4 under drought/before drought stress	7	20601379		20551379	20651379		10.1016/j.molp.2018.03.699	Guo et al (2018)
1140	628	Relative frequency F3 under drought/before drought stress	7	20601379		20551379	20651379		10.1016/j.molp.2018.03.700	Guo et al (2018)
1141	q8	Drought sensitivity score after one week of drought stress	7	20730455		20680455	20780455			This study
1142	q8	Relative water content after 2 weeks of drought stress	7	20791018		20741018	20841018			This study
1143	q30	Longest leaf length	7	20921433		20871433	20971433		10.1371/journal.pone.0078102	Courtois et al (2013)
1144	631	Spikelet fertility under drought stress	7	21442902		21392902	21492902		10.1016/j.molp.2018.03.661	Guo et al (2018)
1145	q31	Number of tillers	7	21509547		21459547	21559547		10.1371/journal.pone.0078103	Courtois et al (2013)
1146	q53	Number of roots per tiller	7	22174085	22175036	2.21246e+07	2.22246e+07		10.1186/s12870-016-0747-y	Phung et al (2016)
1147	634	Relative frequency F12 under drought/before drought stress	7	22496430		22446430	22546430		10.1016/j.molp.2018.03.709	Guo et al (2018)
1148	GWAS NO.157	Volume of deep (>30 cm) roots under drought stress	7	22713421		22663421	22763421		10.1371/journal.pgen.1007143	Li et al (2017)
1149	638	The gradient inhomogeneity under drought/before drought stress	7	24421854		24371854	24471854		10.1016/j.molp.2018.03.632	Guo et al (2018)
1150	638	The intensity inhomogeneity under drought/before drought stress	7	24421854		24371854	24471854		10.1016/j.molp.2018.03.636	Guo et al (2018)
1151	638	The energy under drought/before drought stress	7	24421854		24371854	24471854		10.1016/j.molp.2018.03.643	Guo et al (2018)
1152	638	The advantages of the small gradientunder drought/before drought stress	7	24421854		24371854	24471854		10.1016/j.molp.2018.03.648	Guo et al (2018)
1153	641	Relative frequency F1 under drought/before drought stress	7	25121706		25071706	25171706		10.1016/j.molp.2018.03.711	Guo et al (2018)
1154	641	Green leaf area ratio under drought stress	7	25246996		25196996	25296996		10.1016/j.molp.2018.03.679	Guo et al (2018)
1155	641	The correlation under drought/before drought stress	7	25337363		25287363	25387363		10.1016/j.molp.2018.03.660	Guo et al (2018)
1156	GWAS NO.158	Volume of deep (>30 cm) roots under normal conditions	7	25701258		25651258	25751258		10.1371/journal.pgen.1007144	Li et al (2017)
1157	643	Relative frequency F2 under drought/before drought stress	7	25845925		25795925	25895925		10.1016/j.molp.2018.03.702	Guo et al (2018)
1158	GWAS NO.159	Dry weight of deep (>30 cm) roots under normal conditions	7	26200879		26150879	26250879		10.1371/journal.pgen.1007145	Li et al (2017)
1159	644	Total spikelet number per panicle under drought/normal condition	7	26549184		26499184	26599184		10.1016/j.molp.2018.03.618	Guo et al (2018)
1160	q32	Longest leaf length	7	26566561		26516561	26616561		10.1371/journal.pone.0078104	Courtois et al (2013)
1161	GWAS NO.160	Deep root volume rate under drought stress	7	26627072		26577072	26677072		10.1371/journal.pgen.1007146	Li et al (2017)
1162	644	The uniformity under drought/before drought stress	7	26627170		26577170	26677170		10.1016/j.molp.2018.03.616	Guo et al (2018)
1163	645	Height/width ratio under drought/before drought stress	7	26753196		26703196	26803196		10.1016/j.molp.2018.03.674	Guo et al (2018)
1164	645	Average height of the bounding rectangle of the objectunder drought/before drought stress	7	26843797		26793797	26893797		10.1016/j.molp.2018.03.677	Guo et al (2018)
1165	q33	Root dry mass below 30 cm	7	27436607		27386607	27486607		10.1371/journal.pone.0078105	Courtois et al (2013)
1166	q33	Deep root biomass	7	27436607		27386607	27486607		10.1371/journal.pone.0078106	Courtois et al (2013)
1167	q33	Number of roots reaching 30 cm depth	7	27436607		27386607	27486607		10.1371/journal.pone.0078107	Courtois et al (2013)
1168	648	1000-grain weight_ratio under drought/normal condition	7	28528300		28478300	28578300		10.1016/j.molp.2018.03.714	Guo et al (2018)
1169	649	The gradient mean variance under drought/before drought stress	7	28944917		28894917	28994917		10.1016/j.molp.2018.03.649	Guo et al (2018)
1170	GWAS NO.161	Dry weight of deep (>30 cm) roots under normal conditions	7	28967315		28917315	29017315		10.1371/journal.pgen.1007147	Li et al (2017)
1171	649	The third moment under drought/before drought stress	7	29005247		28955247	29055247		10.1016/j.molp.2018.03.669	Guo et al (2018)
1172	649	1000-grain weight_ratio under drought/normal condition	7	29005894		28955894	29055894		10.1016/j.molp.2018.03.715	Guo et al (2018)
1173	649	Light green projected area under drought/before drought stress	7	29006735		28956735	29056735		10.1016/j.molp.2018.03.673	Guo et al (2018)
1174	GWAS NO.161	Dry weight of deep (>30 cm) roots under normal conditions	7	29023405		28973405	29073405		10.1371/journal.pgen.1007148	Li et al (2017)
1175		Grain yield under non-stress	7	29339845	29340115	29289980	29389980		10.1186/s12284-017-0161-21	Swamy et al (2017)
1176		Plant height under drought non stress	7	29339845	29340115	29289980	29389980		10.1186/s12284-017-0161-81	Swamy et al (2017)
1177	650	The third moment under drought/before drought stress	7	29385824		29335824	29435824		10.1016/j.molp.2018.03.670	Guo et al (2018)
1178	q25	Root depth	7	29468499		29418499	29518499		10.1186/s12870-016-0747-y	Phung et al (2016)
1179		Grain yield under non-stress	8	125275	125487	75381	175381		10.1186/s12284-017-0161-22	Swamy et al (2017)
1180	GWAS NO.162	Volume of deep (>30 cm) roots under normal conditions	8	228005		178005	278005		10.1371/journal.pgen.1007149	Li et al (2017)
1181	652	Ratio of dark green projected area under drought stress to before drought stress	8	237881		187881	287881	x	10.1016/j.molp.2018.03.793	Guo et al (2018)
1182	q9	Relative water content after 2 weeks of drought stress	8	298529		248529	348529	x		This study
1183	q9	Slope of relative water content after 2 weeks of drought stress	8	298529		248529	348529	x		This study
1184	GWAS NO.163	Dry weight of deep (>30 cm) roots under normal conditions	8	354679		304679	404679	x	10.1371/journal.pgen.1007150	Li et al (2017)
1185	q9	Relative water content after 2 weeks of drought stress	8	415144		365144	465144	x		This study
1186	q9	Relative water content after 3 weeks of drought stress	8	415144		365144	465144	x		This study
1187	q9	Slope of relative water content after 2 weeks of drought stress	8	415144		365144	465144	x		This study
1188	q9	Drought sensitivity score after 2 weeks of drought stress	8	415144		365144	465144	x		This study
1189	q9	Drought sensitivity score after 3 weeks of drought stress	8	415144		365144	465144	x		This study
1190	q9	Drought sensitivity score after 4 weeks of drought stress	8	415144		365144	465144	x		This study
1191	q9	Recovery ability	8	415144		365144	465144	x		This study
1192	655	Fractal dimension after image croppingunder drought/before drought stress	8	1199384		1149384	1249384		10.1016/j.molp.2018.03.772	Guo et al (2018)
1193	655	The gray entropy under drought/before drought stress	8	1455593		1405593	1505593		10.1016/j.molp.2018.03.720	Guo et al (2018)
1194	655	The gradient inhomogeneity under drought/before drought stress	8	1455593		1405593	1505593		10.1016/j.molp.2018.03.722	Guo et al (2018)
1195	655	The energy under drought/before drought stress	8	1455593		1405593	1505593		10.1016/j.molp.2018.03.731	Guo et al (2018)
1196	655	The advantages of the small gradientunder drought/before drought stress	8	1455593		1405593	1505593		10.1016/j.molp.2018.03.735	Guo et al (2018)
1197	657	The mean gray under drought/before drought stress	8	1828823		1778823	1878823		10.1016/j.molp.2018.03.721	Guo et al (2018)
1198	657	The intensity inhomogeneity under drought/before drought stress	8	1828823		1778823	1878823		10.1016/j.molp.2018.03.729	Guo et al (2018)
1199	657	Green projected area ratio under drought/before drought stress	8	1828823		1778823	1878823		10.1016/j.molp.2018.03.765	Guo et al (2018)
1200	657	Green projected area under drought/before drought stress	8	1828823		1778823	1878823		10.1016/j.molp.2018.03.768	Guo et al (2018)
1201	GWAS NO.164	Dry weight of deep (>30 cm) roots under normal conditions	8	2281607		2231607	2331607		10.1371/journal.pgen.1007151	Li et al (2017)
1202	GWAS NO.164	Dry weight of deep (>30 cm) roots under normal conditions	8	2505293		2455293	2555293		10.1371/journal.pgen.1007152	Li et al (2017)
1203	q34	Longest leaf length	8	2786790		2736790	2836790		10.1371/journal.pone.0078108	Courtois et al (2013)
1204	GWAS NO.165	Volume of deep (>30 cm) roots under normal conditions	8	2810822		2760822	2860822		10.1371/journal.pgen.1007153	Li et al (2017)
1205	660	Light green projected area under drought/before drought stress	8	3126400		3076400	3176400		10.1016/j.molp.2018.03.758	Guo et al (2018)
1206	661	The smoothness under drought/before drought stress	8	3561425		3511425	3611425		10.1016/j.molp.2018.03.743	Guo et al (2018)
1207	662	The gradient inhomogeneity under drought/before drought stress	8	3647392		3597392	3697392		10.1016/j.molp.2018.03.723	Guo et al (2018)
1208	q10	Relative water content after 3 weeks of drought stress	8	4048851		3998851	4098851			This study
1209	q10	Relative water content after 3 weeks of drought stress	8	4053013		4003013	4103013			This study
1210	664	Plant compactness of class 5 under drought/before drought stress	8	4460625		4410625	4510625		10.1016/j.molp.2018.03.749	Guo et al (2018)
1211	q62	Root thickness	8	4544057		4494057	4594057		10.1186/s12870-016-0747-y	Phung et al (2016)
1212	665	The gradient inhomogeneity under drought/before drought stress	8	4877888		4827888	4927888		10.1016/j.molp.2018.03.724	Guo et al (2018)
1213	665	The advantages of the small gradientunder drought/before drought stress	8	4877888		4827888	4927888		10.1016/j.molp.2018.03.736	Guo et al (2018)
1214	665	Ratio of dark green projected area under drought stress to before drought stress	8	4877888		4827888	4927888		10.1016/j.molp.2018.03.794	Guo et al (2018)
1215	666	Total projected area/bounding rectangle area ratio under drought/before drought stress	8	5039383		4989383	5089383		10.1016/j.molp.2018.03.718	Guo et al (2018)
1216	GWAS NO.166	Maximum root length ratio (drought stress versus normal)	8	5094938		5044938	5144938		10.1371/journal.pgen.1007154	Li et al (2017)
1217	666	The gradient inhomogeneity under drought/before drought stress	8	5111769		5061769	5161769		10.1016/j.molp.2018.03.725	Guo et al (2018)
1218	666	The advantages of the small gradientunder drought/before drought stress	8	5111769		5061769	5161769		10.1016/j.molp.2018.03.737	Guo et al (2018)
1219	GWAS NO.167	Dry weight of deep (>30 cm) roots under drought stress	8	5871536		5821536	5921536		10.1371/journal.pgen.1007155	Li et al (2017)
1220	669	Fractal dimension after image croppingunder drought/before drought stress	8	6259174		6209174	6309174		10.1016/j.molp.2018.03.773	Guo et al (2018)
1221	670	Green projected area ratio under drought/before drought stress	8	6471703		6421703	6521703		10.1016/j.molp.2018.03.766	Guo et al (2018)
1222	673	Total spikelet number per panicle under drought/normal condition	8	7810012		7760012	7860012		10.1016/j.molp.2018.03.717	Guo et al (2018)
1223	GWAS NO.168	Deep root volume rate under normal conditions	8	8024072		7974072	8074072		10.1371/journal.pgen.1007156	Li et al (2017)
1224	GWAS NO.168	Volume of deep (>30 cm) roots under normal conditions	8	8038106		7988106	8088106		10.1371/journal.pgen.1007157	Li et al (2017)
1225	GWAS NO.168	Dry weight of deep (>30 cm) roots under drought stress	8	8051031		8001031	8101031		10.1371/journal.pgen.1007158	Li et al (2017)
1226	675	1000-grain weight_ratio under drought/normal condition	8	8302619		8252619	8352619		10.1016/j.molp.2018.03.797	Guo et al (2018)
1227	GWAS NO.169	Volume of deep (>30 cm) roots under normal conditions	8	8548538		8498538	8598538		10.1371/journal.pgen.1007159	Li et al (2017)
1228	GWAS NO.169	Volume of deep (>30 cm) roots under normal conditions	8	8725682		8675682	8775682		10.1371/journal.pgen.1007160	Li et al (2017)
1229	678	Biomass_ratio under drought/normal condition	8	9547662		9497662	9597662		10.1016/j.molp.2018.03.795	Guo et al (2018)
1230	GWAS NO.170	Dry weight of deep (>30 cm) roots under normal conditions	8	9731469		9681469	9781469		10.1371/journal.pgen.1007161	Li et al (2017)
1231	q35	Deep root biomass	8	9772449		9722449	9822449		10.1371/journal.pone.0078109	Courtois et al (2013)
1232	q35	Deep root proportion	8	9772449		9722449	9822449		10.1371/journal.pone.0078110	Courtois et al (2013)
1233	679	Perimeter/projected area ratio under drought/before drought stress	8	9901217		9851217	9951217		10.1016/j.molp.2018.03.752	Guo et al (2018)
1234	680	The standard error_ratio drought stress to before drought stress	8	10085658		10035658	10135658		10.1016/j.molp.2018.03.740	Guo et al (2018)
1235	680	The smoothness under drought/before drought stress	8	10085658		10035658	10135658		10.1016/j.molp.2018.03.744	Guo et al (2018)
1236	680	The third moment under drought/before drought stress	8	10085658		10035658	10135658		10.1016/j.molp.2018.03.756	Guo et al (2018)
1237	681	Perimeter/projected area ratio under drought/before drought stress	8	10361904		10311904	10411904		10.1016/j.molp.2018.03.753	Guo et al (2018)
1238	681	Perimeter/projected area ratio under drought/before drought stress	8	10458345		10408345	10508345		10.1016/j.molp.2018.03.754	Guo et al (2018)
1239	681	The standard error_ratio drought stress to before drought stress	8	10475822		10425822	10525822		10.1016/j.molp.2018.03.741	Guo et al (2018)
1240	q36	Root dry mass in the 20-30 cm layer	8	10394725	10857858	1.05763e+07	1.06763e+07		10.1371/journal.pone.0078111	Courtois et al (2013)
1241	q36	Root dry mass below 30 cm	8	10394725	10857858	1.05763e+07	1.06763e+07		10.1371/journal.pone.0078112	Courtois et al (2013)
1242	q36	Deep root biomass	8	10394725	10857858	1.05763e+07	1.06763e+07		10.1371/journal.pone.0078113	Courtois et al (2013)
1243	q36	Root to shoot ratio	8	10394725	10857858	1.05763e+07	1.06763e+07		10.1371/journal.pone.0078114	Courtois et al (2013)
1244	684	Relative frequency F13 under drought/before drought stress	8	11639197		11589197	11689197		10.1016/j.molp.2018.03.785	Guo et al (2018)
1245	q37	Root dry mass below 30 cm	8	11754971		11704971	11804971		10.1371/journal.pone.0078115	Courtois et al (2013)
1246	q37	Deep root biomass	8	11754971		11704971	11804971		10.1371/journal.pone.0078116	Courtois et al (2013)
1247	GWAS NO.171	Dry weight of deep (>30 cm) roots under normal conditions	8	12848322		12798322	12898322		10.1371/journal.pgen.1007162	Li et al (2017)
1248	689	The energy under drought/before drought stress	8	13765405		13715405	13815405		10.1016/j.molp.2018.03.732	Guo et al (2018)
1249	q26	Root depth	8	15504028	15546812	15475420	15575420		10.1186/s12870-016-0747-y	Phung et al (2016)
1250	GWAS NO.172	Maximum root length under normal conditions	8	15557569		15507569	15607569		10.1371/journal.pgen.1007163	Li et al (2017)
1251	698	Plant compactness of class 6 under drought/before drought stress	8	16926730		16876730	16976730		10.1016/j.molp.2018.03.746	Guo et al (2018)
1252	698	Relative frequency F13 under drought/before drought stress	8	16926730		16876730	16976730		10.1016/j.molp.2018.03.786	Guo et al (2018)
1253	699	Relative frequency F14 under drought/before drought stress	8	17491496		17441496	17541496		10.1016/j.molp.2018.03.782	Guo et al (2018)
1254	699	Fractal dimension after image croppingunder drought/before drought stress	8	17543281		17493281	17593281		10.1016/j.molp.2018.03.774	Guo et al (2018)
1255	GWAS NO.173	Deep root volume rate under drought stress	8	17564913		17514913	17614913		10.1371/journal.pgen.1007164	Li et al (2017)
1256	700	Fractal dimension after image croppingunder drought/before drought stress	8	17620282		17570282	17670282		10.1016/j.molp.2018.03.775	Guo et al (2018)
1257	700	Fractal dimension after image croppingunder drought/before drought stress	8	17625844		17575844	17675844		10.1016/j.molp.2018.03.776	Guo et al (2018)
1258	GWAS NO.174	Dry weight of deep (>30 cm) roots under normal conditions	8	18183760		18133760	18233760		10.1371/journal.pgen.1007165	Li et al (2017)
1259	GWAS NO.175	Volume of total roots under drought stress	8	18512089		18462089	18562089		10.1371/journal.pgen.1007166	Li et al (2017)
1260	GWAS NO.176	Dry weight of shallow (<30 cm) roots under drought stress	8	19252132		19202132	19302132		10.1371/journal.pgen.1007167	Li et al (2017)
1261	GWAS NO.176	Volume of deep (>30 cm) roots under normal conditions	8	19384011		19334011	19434011		10.1371/journal.pgen.1007168	Li et al (2017)
1262	705	Plant compactness of class 6 under drought/before drought stress	8	19652342		19602342	19702342		10.1016/j.molp.2018.03.747	Guo et al (2018)
1263	705	Relative frequency F13 under drought/before drought stress	8	19652342		19602342	19702342		10.1016/j.molp.2018.03.787	Guo et al (2018)
1264	705	Relative frequency F13 under drought/before drought stress	8	19652342		19602342	19702342		10.1016/j.molp.2018.03.788	Guo et al (2018)
1265	705	Relative frequency F12 under drought/before drought stress	8	19652342		19602342	19702342		10.1016/j.molp.2018.03.790	Guo et al (2018)
1266	q38	Root dry mass in the 20-30 cm layer	8	19669052		19619052	19719052		10.1371/journal.pone.0078117	Courtois et al (2013)
1267	q38	Root dry mass below 30 cm	8	19669052		19619052	19719052		10.1371/journal.pone.0078118	Courtois et al (2013)
1268	q38	Deep root biomass	8	19669052		19619052	19719052		10.1371/journal.pone.0078119	Courtois et al (2013)
1269		Days to flowering under drought stress	8	20650060	20650244	20600152	20700152		10.1186/s12284-017-0161-38	Swamy et al (2017)
1270	GWAS NO.177	Volume of deep (>30 cm) roots under drought stress	8	20721365		20671365	20771365		10.1371/journal.pgen.1007169	Li et al (2017)
1271	708	Relative frequency F12 under drought/before drought stress	8	20749032		20699032	20799032		10.1016/j.molp.2018.03.791	Guo et al (2018)
1272	709	Relative frequency F12 under drought/before drought stress	8	20838545		20788545	20888545		10.1016/j.molp.2018.03.792	Guo et al (2018)
1273	GWAS NO.177	Volume of deep (>30 cm) roots under drought stress	8	20937559		20887559	20987559		10.1371/journal.pgen.1007170	Li et al (2017)
1274	709	The gradient inhomogeneity under drought/before drought stress	8	21116629		21066629	21166629		10.1016/j.molp.2018.03.726	Guo et al (2018)
1275	709	The advantages of the small gradientunder drought/before drought stress	8	21116629		21066629	21166629		10.1016/j.molp.2018.03.738	Guo et al (2018)
1276	709	Green projected area under drought/before drought stress	8	21116629		21066629	21166629		10.1016/j.molp.2018.03.769	Guo et al (2018)
1277	GWAS NO.178	Volume of deep (>30 cm) roots under normal conditions	8	21456640		21406640	21506640		10.1371/journal.pgen.1007171	Li et al (2017)
1278	710	Plant compactness of class 2 under drought/before drought stress	8	21456852		21406852	21506852		10.1016/j.molp.2018.03.750	Guo et al (2018)
1279	710	Relative frequency F2 under drought/before drought stress	8	21456852		21406852	21506852		10.1016/j.molp.2018.03.780	Guo et al (2018)
1280	710	Total projected area/bounding rectangle area ratio under drought/before drought stress	8	21540417		21490417	21590417		10.1016/j.molp.2018.03.719	Guo et al (2018)
1281	710	Average height of the bounding rectangle of the objectunder drought/before drought stress	8	21540417		21490417	21590417		10.1016/j.molp.2018.03.764	Guo et al (2018)
1282	710	Fractal dimension after image croppingunder drought/before drought stress	8	21557118		21507118	21607118		10.1016/j.molp.2018.03.777	Guo et al (2018)
1283	GWAS NO.179	Dry weight of deep (>30 cm) roots under normal conditions	8	22194094		22144094	22244094		10.1371/journal.pgen.1007172	Li et al (2017)
1284	714	Relative frequency F14 under drought/before drought stress	8	22785068		22735068	22835068		10.1016/j.molp.2018.03.783	Guo et al (2018)
1285	GWAS NO.180	Volume of deep (>30 cm) roots under normal conditions	8	23089112		23039112	23139112		10.1371/journal.pgen.1007173	Li et al (2017)
1286	GWAS NO.181	Dry weight of total roots under normal conditions	8	23677225		23627225	23727225		10.1371/journal.pgen.1007174	Li et al (2017)
1287	716	The gradient inhomogeneity under drought/before drought stress	8	23711301		23661301	23761301		10.1016/j.molp.2018.03.727	Guo et al (2018)
1288	716	The intensity inhomogeneity under drought/before drought stress	8	23711301		23661301	23761301		10.1016/j.molp.2018.03.730	Guo et al (2018)
1289	716	The energy under drought/before drought stress	8	23711301		23661301	23761301		10.1016/j.molp.2018.03.733	Guo et al (2018)
1290	717	The standard error_ratio drought stress to before drought stress	8	24241841		24191841	24291841		10.1016/j.molp.2018.03.742	Guo et al (2018)
1291	717	The smoothness under drought/before drought stress	8	24241841		24191841	24291841		10.1016/j.molp.2018.03.745	Guo et al (2018)
1292	717	The mean value under drought/before drought stress	8	24241841		24191841	24291841		10.1016/j.molp.2018.03.757	Guo et al (2018)
1293	717	Biomass_ratio under drought/normal condition	8	24241841		24191841	24291841		10.1016/j.molp.2018.03.796	Guo et al (2018)
1294	q39	Root dry mass below 30 cm	8	24667998		24617998	24717998		10.1371/journal.pone.0078120	Courtois et al (2013)
1295	q39	Deepest point reached by the roots in position in the plates	8	24667998		24617998	24717998		10.1371/journal.pone.0078121	Courtois et al (2013)
1296	718	Green projected area under drought/before drought stress	8	24675627		24625627	24725627		10.1016/j.molp.2018.03.770	Guo et al (2018)
1297	718	Green projected area ratio under drought/before drought stress	8	24682477		24632477	24732477		10.1016/j.molp.2018.03.767	Guo et al (2018)
1298	q40	Root dry mass in the 20-30 cm layer	8	24928700	24942846	24885773	24985773		10.1371/journal.pone.0078122	Courtois et al (2013)
1299	q40	Deep root biomass	8	24928700	24942846	24885773	24985773		10.1371/journal.pone.0078123	Courtois et al (2013)
1300	GWAS NO.182	Dry weight of deep (>30 cm) roots under normal conditions	8	24955565		24905565	25005565		10.1371/journal.pgen.1007175	Li et al (2017)
1301	GWAS NO.182	Dry weight of deep (>30 cm) roots under normal conditions	8	24969166		24919166	25019166		10.1371/journal.pgen.1007176	Li et al (2017)
1302	719	Fractal dimension after image croppingunder drought/before drought stress	8	25356266		25306266	25406266		10.1016/j.molp.2018.03.778	Guo et al (2018)
1303	GWAS NO.183	Deep root weight rate under drought stress	8	25618681		25568681	25668681		10.1371/journal.pgen.1007177	Li et al (2017)
1304	720	The correlation under drought/before drought stress	8	25634483		25584483	25684483		10.1016/j.molp.2018.03.739	Guo et al (2018)
1305	GWAS NO.184	Dry weight of total roots under normal conditions	8	26129603		26079603	26179603		10.1371/journal.pgen.1007179	Li et al (2017)
1306	GWAS NO.184	Dry weight of shallow (<30 cm) roots under normal conditions	8	26130407		26080407	26180407		10.1371/journal.pgen.1007178	Li et al (2017)
1307	GWAS NO.184	Dry weight of total roots under normal conditions	8	26130407		26080407	26180407		10.1371/journal.pgen.1007180	Li et al (2017)
1308	723	Plant compactness of class 2 under drought/before drought stress	8	26665310		26615310	26715310		10.1016/j.molp.2018.03.751	Guo et al (2018)
1309	723	Perimeter/projected area ratio under drought/before drought stress	8	26665310		26615310	26715310		10.1016/j.molp.2018.03.755	Guo et al (2018)
1310	723	Relative frequency F3 under drought/before drought stress	8	26665310		26615310	26715310		10.1016/j.molp.2018.03.779	Guo et al (2018)
1311	723	Relative frequency F2 under drought/before drought stress	8	26665310		26615310	26715310		10.1016/j.molp.2018.03.781	Guo et al (2018)
1312	724	Plant compactness of class 6 under drought/before drought stress	8	27012504		26962504	27062504		10.1016/j.molp.2018.03.748	Guo et al (2018)
1313	724	Relative frequency F14 under drought/before drought stress	8	27012504		26962504	27062504		10.1016/j.molp.2018.03.784	Guo et al (2018)
1314	724	Relative frequency F13 under drought/before drought stress	8	27012504		26962504	27062504		10.1016/j.molp.2018.03.789	Guo et al (2018)
1315	GWAS NO.185	Dry weight of total roots under drought stress	8	27065859		27015859	27115859		10.1371/journal.pgen.1007182	Li et al (2017)
1316	GWAS NO.185	Dry weight of deep (>30 cm) roots under drought stress	8	27074303		27024303	27124303		10.1371/journal.pgen.1007181	Li et al (2017)
1317	GWAS NO.185	Maximum root length under drought stress	8	27083161		27033161	27133161		10.1371/journal.pgen.1007183	Li et al (2017)
1318	GWAS NO.185	Deep root length rate under drought stress	8	27083161		27033161	27133161		10.1371/journal.pgen.1007184	Li et al (2017)
1319	GWAS NO.185	Volume of total roots under drought stress	8	27097526		27047526	27147526		10.1371/journal.pgen.1007185	Li et al (2017)
1320	725	Green projected area under drought/before drought stress	8	27330185		27280185	27380185		10.1016/j.molp.2018.03.771	Guo et al (2018)
1321	GWAS NO.186	Deep root length rate under normal conditions	8	27747417		27697417	27797417		10.1371/journal.pgen.1007186	Li et al (2017)
1322	726	Light green projected area under drought/before drought stress	8	27773358		27723358	27823358		10.1016/j.molp.2018.03.759	Guo et al (2018)
1323	726	Height/width ratio under drought/before drought stress	8	27781917		27731917	27831917		10.1016/j.molp.2018.03.760	Guo et al (2018)
1324	726	The gradient inhomogeneity under drought/before drought stress	8	27815538		27765538	27865538		10.1016/j.molp.2018.03.728	Guo et al (2018)
1325	726	The energy under drought/before drought stress	8	27815538		27765538	27865538		10.1016/j.molp.2018.03.734	Guo et al (2018)
1326	726	Average width of the bounding rectangle of the objectunder drought/before drought stress	8	27817885		27767885	27867885		10.1016/j.molp.2018.03.716	Guo et al (2018)
1327	726	Height/width ratio under drought/before drought stress	8	27817885		27767885	27867885		10.1016/j.molp.2018.03.761	Guo et al (2018)
1328	727	Height/width ratio under drought/before drought stress	8	28062427		28012427	28112427		10.1016/j.molp.2018.03.762	Guo et al (2018)
1329	727	Height/width ratio under drought/before drought stress	8	28219235		28169235	28269235		10.1016/j.molp.2018.03.763	Guo et al (2018)
1330	729	The advantages of the large gradientunder drought/before drought stress	9	68756		18756	118756		10.1016/j.molp.2018.03.813	Guo et al (2018)
1331	729	The gradient mean variance under drought/before drought stress	9	68769		18769	118769		10.1016/j.molp.2018.03.819	Guo et al (2018)
1332	q41	Root to shoot ratio	9	739074		689074	789074		10.1371/journal.pone.0078124	Courtois et al (2013)
1333	GWAS NO.187	Dry weight of deep (>30 cm) roots under normal conditions	9	2555147		2505147	2605147		10.1371/journal.pgen.1007187	Li et al (2017)
1334	740	Green projected area under drought/before drought stress	9	4205628		4155628	4255628		10.1016/j.molp.2018.03.838	Guo et al (2018)
1335	GWAS NO.188	Volume of deep (>30 cm) roots under normal conditions	9	4667830		4617830	4717830		10.1371/journal.pgen.1007188	Li et al (2017)
1336	GWAS NO.188	Volume of deep (>30 cm) roots under drought stress	9	4683854		4633854	4733854		10.1371/journal.pgen.1007189	Li et al (2017)
1337	743	Green projected area under drought/before drought stress	9	5089152		5039152	5139152		10.1016/j.molp.2018.03.839	Guo et al (2018)
1338	743	Relative frequency F13 under drought/before drought stress	9	5255360		5205360	5305360		10.1016/j.molp.2018.03.861	Guo et al (2018)
1339	GWAS NO.189	Volume of deep (>30 cm) roots under drought stress	9	5684744		5634744	5734744		10.1371/journal.pgen.1007190	Li et al (2017)
1340	745	Green projected area ratio under drought/before drought stress	9	5704106		5654106	5754106		10.1016/j.molp.2018.03.834	Guo et al (2018)
1341	745	Green projected area under drought/before drought stress	9	5704106		5654106	5754106		10.1016/j.molp.2018.03.840	Guo et al (2018)
1342		Plant height under drought non stress	9	5925016	5925497	5.87526e+06	5.97526e+06		10.1186/s12284-017-0161-67	Swamy et al (2017)
1343		Plant height under drought non stress	9	5925016	5925497	5.87526e+06	5.97526e+06		10.1186/s12284-017-0161-82	Swamy et al (2017)
1344	GWAS NO.190	Volume of deep (>30 cm) roots under drought stress	9	6242647		6192647	6292647		10.1371/journal.pgen.1007191	Li et al (2017)
1345	GWAS NO.190	Volume of deep (>30 cm) roots under normal conditions	9	6266982		6216982	6316982		10.1371/journal.pgen.1007192	Li et al (2017)
1346	748	Fractal dimension after image croppingunder drought/before drought stress	9	6811754		6761754	6861754		10.1016/j.molp.2018.03.849	Guo et al (2018)
1347	748	Plant compactness of class 2 under drought/before drought stress	9	6824275		6774275	6874275		10.1016/j.molp.2018.03.823	Guo et al (2018)
1348	748	Relative frequency F3 under drought/before drought stress	9	6845855		6795855	6895855		10.1016/j.molp.2018.03.853	Guo et al (2018)
1349	750	Total spikelet number per panicle under drought/normal condition	9	7515862		7465862	7565862		10.1016/j.molp.2018.03.802	Guo et al (2018)
1350	GWAS NO.191	Volume of deep (>30 cm) roots under drought stress	9	7670749		7620749	7720749		10.1371/journal.pgen.1007193	Li et al (2017)
1351	GWAS NO.191	Dry weight of deep (>30 cm) roots under drought stress	9	7670749		7620749	7720749		10.1371/journal.pgen.1007194	Li et al (2017)
1352	GWAS NO.191	Dry weight of total roots under drought stress	9	7787884		7737884	7837884		10.1371/journal.pgen.1007195	Li et al (2017)
1353	752	Light green projected area under drought/before drought stress	9	8079700		8029700	8129700		10.1016/j.molp.2018.03.827	Guo et al (2018)
1354	GWAS NO.192	Volume of deep (>30 cm) roots under normal conditions	9	8549818		8499818	8599818		10.1371/journal.pgen.1007196	Li et al (2017)
1355	754	The standard error_ratio drought stress to before drought stress	9	8743422		8693422	8793422		10.1016/j.molp.2018.03.821	Guo et al (2018)
1356	GWAS NO.193	Dry weight of deep (>30 cm) roots under normal conditions	9	8941612		8891612	8991612		10.1371/journal.pgen.1007197	Li et al (2017)
1357	755	The uniformity under drought/before drought stress	9	9095183		9045183	9145183		10.1016/j.molp.2018.03.800	Guo et al (2018)
1358	GWAS NO.194	Volume of deep (>30 cm) roots under normal conditions	9	9451917		9401917	9501917		10.1371/journal.pgen.1007198	Li et al (2017)
1359	757	Fractal dimension after image croppingunder drought/before drought stress	9	9774038		9724038	9824038		10.1016/j.molp.2018.03.850	Guo et al (2018)
1360	758	1000-grain weight_ratio under drought/normal condition	9	10045083		9995083	10095083		10.1016/j.molp.2018.03.865	Guo et al (2018)
1361	758	Green projected area under drought/before drought stress	9	10097497		10047497	10147497		10.1016/j.molp.2018.03.841	Guo et al (2018)
1362	758	Relative frequency F14 under drought/before drought stress	9	10230916		10180916	10280916		10.1016/j.molp.2018.03.858	Guo et al (2018)
1363	758	Light green projected area under drought/before drought stress	9	10257106		10207106	10307106		10.1016/j.molp.2018.03.828	Guo et al (2018)
1364	GWAS NO.195	Maximum root length ratio (drought stress versus normal)	9	10742760		10692760	10792760		10.1371/journal.pgen.1007199	Li et al (2017)
1365	GWAS NO.195	Dry weight of deep (>30 cm) roots under drought stress	9	10819127		10769127	10869127		10.1371/journal.pgen.1007200	Li et al (2017)
1366	762	Green projected area under drought/before drought stress	9	11425053		11375053	11475053		10.1016/j.molp.2018.03.842	Guo et al (2018)
1367	762	Relative frequency F7 under drought/before drought stress	9	11614637		11564637	11664637		10.1016/j.molp.2018.03.851	Guo et al (2018)
1368	763	Relative frequency F14 under drought/before drought stress	9	12087712		12037712	12137712		10.1016/j.molp.2018.03.859	Guo et al (2018)
1369	764	1000-grain weight_ratio under drought/normal condition	9	12330189		12280189	12380189		10.1016/j.molp.2018.03.866	Guo et al (2018)
1370	GWAS NO.196	Dry weight of total roots under normal conditions	9	14580595		14530595	14630595		10.1371/journal.pgen.1007201	Li et al (2017)
1371	GWAS NO.196	Dry weight of total roots under normal conditions	9	14614774		14564774	14664774		10.1371/journal.pgen.1007202	Li et al (2017)
1372	GWAS NO.196	Volume of deep (>30 cm) roots under drought stress	9	14684583		14634583	14734583		10.1371/journal.pgen.1007203	Li et al (2017)
1373	770	The gradient inhomogeneity under drought/before drought stress	9	14703823		14653823	14753823		10.1016/j.molp.2018.03.805	Guo et al (2018)
1374	770	The advantages of the small gradientunder drought/before drought stress	9	14703823		14653823	14753823		10.1016/j.molp.2018.03.814	Guo et al (2018)
1375	770	Green projected area under drought/before drought stress	9	14703823		14653823	14753823		10.1016/j.molp.2018.03.843	Guo et al (2018)
1376	770	Relative frequency F5 under drought/before drought stress	9	14861086		14811086	14911086		10.1016/j.molp.2018.03.852	Guo et al (2018)
1377	771	Green projected area under drought/before drought stress	9	15021466		14971466	15071466		10.1016/j.molp.2018.03.844	Guo et al (2018)
1378	771	Light green projected area under drought/before drought stress	9	15077029		15027029	15127029		10.1016/j.molp.2018.03.829	Guo et al (2018)
1379	771	The mean gray under drought/before drought stress	9	15081540		15031540	15131540		10.1016/j.molp.2018.03.803	Guo et al (2018)
1380	771	The intensity inhomogeneity under drought/before drought stress	9	15081540		15031540	15131540		10.1016/j.molp.2018.03.810	Guo et al (2018)
1381	771	Green projected area ratio under drought/before drought stress	9	15081540		15031540	15131540		10.1016/j.molp.2018.03.835	Guo et al (2018)
1382	771	Green projected area under drought/before drought stress	9	15081540		15031540	15131540		10.1016/j.molp.2018.03.845	Guo et al (2018)
1383	771	The mean gray under drought/before drought stress	9	15087695		15037695	15137695		10.1016/j.molp.2018.03.804	Guo et al (2018)
1384	771	The gradient inhomogeneity under drought/before drought stress	9	15101352		15051352	15151352		10.1016/j.molp.2018.03.806	Guo et al (2018)
1385	771	The advantages of the small gradientunder drought/before drought stress	9	15101352		15051352	15151352		10.1016/j.molp.2018.03.815	Guo et al (2018)
1386	771	The third moment under drought/before drought stress	9	15104345		15054345	15154345		10.1016/j.molp.2018.03.826	Guo et al (2018)
1387	771	The gradient inhomogeneity under drought/before drought stress	9	15106774		15056774	15156774		10.1016/j.molp.2018.03.807	Guo et al (2018)
1388	771	The intensity inhomogeneity under drought/before drought stress	9	15106774		15056774	15156774		10.1016/j.molp.2018.03.811	Guo et al (2018)
1389	771	The energy under drought/before drought stress	9	15106774		15056774	15156774		10.1016/j.molp.2018.03.812	Guo et al (2018)
1390	771	The advantages of the small gradientunder drought/before drought stress	9	15106774		15056774	15156774		10.1016/j.molp.2018.03.816	Guo et al (2018)
1391	771	Green projected area ratio under drought/before drought stress	9	15106774		15056774	15156774		10.1016/j.molp.2018.03.836	Guo et al (2018)
1392	771	Green projected area under drought/before drought stress	9	15106774		15056774	15156774		10.1016/j.molp.2018.03.846	Guo et al (2018)
1393	771	Green projected area ratio under drought/before drought stress	9	15108232		15058232	15158232		10.1016/j.molp.2018.03.837	Guo et al (2018)
1394	771	The uniformity under drought/before drought stress	9	15109402		15059402	15159402		10.1016/j.molp.2018.03.801	Guo et al (2018)
1395	771	The gradient inhomogeneity under drought/before drought stress	9	15168724		15118724	15218724		10.1016/j.molp.2018.03.808	Guo et al (2018)
1396	771	The advantages of the small gradientunder drought/before drought stress	9	15168724		15118724	15218724		10.1016/j.molp.2018.03.817	Guo et al (2018)
1397	GWAS NO.197	Dry weight of deep (>30 cm) roots under normal conditions	9	15511942		15461942	15561942		10.1371/journal.pgen.1007204	Li et al (2017)
1398	772	The smoothness under drought/before drought stress	9	15520952		15470952	15570952		10.1016/j.molp.2018.03.822	Guo et al (2018)
1399	GWAS NO.197	Volume of deep (>30 cm) roots under normal conditions	9	15529437		15479437	15579437		10.1371/journal.pgen.1007205	Li et al (2017)
1400	774	The gradient inhomogeneity under drought/before drought stress	9	16150164		16100164	16200164		10.1016/j.molp.2018.03.809	Guo et al (2018)
1401	774	The advantages of the small gradientunder drought/before drought stress	9	16150164		16100164	16200164		10.1016/j.molp.2018.03.818	Guo et al (2018)
1402	774	Light green projected area under drought/before drought stress	9	16188010		16138010	16238010		10.1016/j.molp.2018.03.830	Guo et al (2018)
1403	GWAS NO.198	Dry weight of deep (>30 cm) roots under drought stress	9	16321114		16271114	16371114		10.1371/journal.pgen.1007206	Li et al (2017)
1404	GWAS NO.199	Volume of deep (>30 cm) roots under normal conditions	9	16685071		16635071	16735071		10.1371/journal.pgen.1007207	Li et al (2017)
1405	GWAS NO.200	Dry weight of deep (>30 cm) roots under normal conditions	9	17074034		17024034	17124034		10.1371/journal.pgen.1007208	Li et al (2017)
1406	779	Relative frequency F14 under drought/before drought stress	9	17910908		17860908	17960908		10.1016/j.molp.2018.03.860	Guo et al (2018)
1407	779	Relative frequency F13 under drought/before drought stress	9	17910908		17860908	17960908		10.1016/j.molp.2018.03.862	Guo et al (2018)
1408	779	Relative frequency F12 under drought/before drought stress	9	17910908		17860908	17960908		10.1016/j.molp.2018.03.863	Guo et al (2018)
1409	779	Relative frequency F10 under drought/before drought stress	9	18066530		18016530	18116530		10.1016/j.molp.2018.03.864	Guo et al (2018)
1410	781	Plant compactness of class 2 under drought/before drought stress	9	18745929		18695929	18795929		10.1016/j.molp.2018.03.824	Guo et al (2018)
1411	781	Relative frequency F3 under drought/before drought stress	9	18776574		18726574	18826574		10.1016/j.molp.2018.03.854	Guo et al (2018)
1412	782	Relative frequency F2 under drought/before drought stress	9	19047433		18997433	19097433		10.1016/j.molp.2018.03.856	Guo et al (2018)
1413	783	Height/width ratio under drought/before drought stress	9	19135345		19085345	19185345		10.1016/j.molp.2018.03.833	Guo et al (2018)
1414	783	Plant compactness of class 2 under drought/before drought stress	9	19143563		19093563	19193563		10.1016/j.molp.2018.03.825	Guo et al (2018)
1415	783	Relative frequency F2 under drought/before drought stress	9	19143563		19093563	19193563		10.1016/j.molp.2018.03.857	Guo et al (2018)
1416	783	Green projected area under drought/before drought stress	9	19337403		19287403	19387403		10.1016/j.molp.2018.03.847	Guo et al (2018)
1417	GWAS NO.201	Dry weight of deep (>30 cm) roots under normal conditions	9	19386529		19336529	19436529		10.1371/journal.pgen.1007209	Li et al (2017)
1418	GWAS NO.201	Maximum root length ratio (drought stress versus normal)	9	19515131		19465131	19565131		10.1371/journal.pgen.1007210	Li et al (2017)
1419	784	Average width of the bounding rectangle of the objectunder drought/before drought stress	9	19520290		19470290	19570290		10.1016/j.molp.2018.03.798	Guo et al (2018)
1420	784	Average width of the bounding rectangle of the objectunder drought/before drought stress	9	19694805		19644805	19744805		10.1016/j.molp.2018.03.799	Guo et al (2018)
1421	786	Green projected area under drought/before drought stress	9	20232339		20182339	20282339		10.1016/j.molp.2018.03.848	Guo et al (2018)
1422	788	The correlation under drought/before drought stress	9	20958738		20908738	21008738		10.1016/j.molp.2018.03.820	Guo et al (2018)
1423	789	Light green projected area under drought/before drought stress	9	21338252		21288252	21388252		10.1016/j.molp.2018.03.831	Guo et al (2018)
1424	791	Relative frequency F3 under drought/before drought stress	9	22170882		22120882	22220882		10.1016/j.molp.2018.03.855	Guo et al (2018)
1425	793	Light green projected area under drought/before drought stress	9	22756029		22706029	22806029		10.1016/j.molp.2018.03.832	Guo et al (2018)
1426	GWAS NO.202	Dry weight of shallow (<30 cm) roots under drought stress	10	98060		48060	148060		10.1371/journal.pgen.1007211	Li et al (2017)
1427	796	Fractal dimension after image croppingunder drought/before drought stress	10	740042		690042	790042		10.1016/j.molp.2018.03.931	Guo et al (2018)
1428	796	Relative frequency F12 under drought/before drought stress	10	881138		831138	931138		10.1016/j.molp.2018.03.944	Guo et al (2018)
1429	797	Total projected area/bounding rectangle area ratio under drought/before drought stress	10	1245031		1195031	1295031		10.1016/j.molp.2018.03.872	Guo et al (2018)
1430	GWAS NO.203	Dry weight of deep (>30 cm) roots under normal conditions	10	1383427		1333427	1433427		10.1371/journal.pgen.1007212	Li et al (2017)
1431	GWAS NO.203	Dry weight of deep (>30 cm) roots under normal conditions	10	1518788		1468788	1568788		10.1371/journal.pgen.1007213	Li et al (2017)
1432		Grain yield under non-stress	10	1717619	1717763	1667691	1767691		10.1186/s12284-017-0161-23	Swamy et al (2017)
1433		Plant height under drought non stress	10	1717619	1717763	1667691	1767691		10.1186/s12284-017-0161-83	Swamy et al (2017)
1434	799	The energy under drought/before drought stress	10	2060778		2010778	2110778		10.1016/j.molp.2018.03.885	Guo et al (2018)
1435	799	Ratio of dark green projected area under drought stress to before drought stress	10	2081374		2031374	2131374		10.1016/j.molp.2018.03.950	Guo et al (2018)
1436	800	The advantages of the small gradientunder drought/before drought stress	10	2089226		2039226	2139226		10.1016/j.molp.2018.03.891	Guo et al (2018)
1437	q42	Root biomass	10	2242059		2192059	2292059		10.1371/journal.pone.0078125	Courtois et al (2013)
1438	q42	Root dry mass in the 20-30 cm layer	10	2242059		2192059	2292059		10.1371/journal.pone.0078126	Courtois et al (2013)
1439	q42	Root dry mass below 30 cm	10	2242059		2192059	2292059		10.1371/journal.pone.0078127	Courtois et al (2013)
1440	q42	Deep root biomass	10	2242059		2192059	2292059		10.1371/journal.pone.0078128	Courtois et al (2013)
1441	q42	Maximum root length	10	2242059		2192059	2292059		10.1371/journal.pone.0078129	Courtois et al (2013)
1442	q42	Deepest point reached by the roots in position in the plates	10	2242059		2192059	2292059		10.1371/journal.pone.0078130	Courtois et al (2013)
1443	q43	Number of tillers	10	2618906		2568906	2668906		10.1371/journal.pone.0078131	Courtois et al (2013)
1444	q43	Shoot biomass	10	2618906		2568906	2668906		10.1371/journal.pone.0078132	Courtois et al (2013)
1445	801	The differential moment under drought/before drought stress	10	2639361		2589361	2689361		10.1016/j.molp.2018.03.897	Guo et al (2018)
1446	802	Light green projected area under drought/before drought stress	10	2906713		2856713	2956713		10.1016/j.molp.2018.03.915	Guo et al (2018)
1447	802	Total projected area under drought/before drought stress	10	2941395		2891395	2991395		10.1016/j.molp.2018.03.871	Guo et al (2018)
1448	802	The mean gray under drought/before drought stress	10	3121400		3071400	3171400		10.1016/j.molp.2018.03.877	Guo et al (2018)
1449	802	The gradient inhomogeneity under drought/before drought stress	10	3121400		3071400	3171400		10.1016/j.molp.2018.03.879	Guo et al (2018)
1450	802	The energy under drought/before drought stress	10	3121400		3071400	3171400		10.1016/j.molp.2018.03.886	Guo et al (2018)
1451	802	The advantages of the small gradientunder drought/before drought stress	10	3121400		3071400	3171400		10.1016/j.molp.2018.03.892	Guo et al (2018)
1452	802	The entropy of mixing under drought/before drought stress	10	3121400		3071400	3171400		10.1016/j.molp.2018.03.898	Guo et al (2018)
1453	802	Green projected area ratio under drought/before drought stress	10	3121400		3071400	3171400		10.1016/j.molp.2018.03.922	Guo et al (2018)
1454	802	Green projected area under drought/before drought stress	10	3121400		3071400	3171400		10.1016/j.molp.2018.03.927	Guo et al (2018)
1455	802	Relative frequency F2 under drought/before drought stress	10	3121400		3071400	3171400		10.1016/j.molp.2018.03.939	Guo et al (2018)
1456	802	The gradient inhomogeneity under drought/before drought stress	10	3200659		3150659	3250659		10.1016/j.molp.2018.03.880	Guo et al (2018)
1457	802	The energy under drought/before drought stress	10	3200659		3150659	3250659		10.1016/j.molp.2018.03.887	Guo et al (2018)
1458	802	The advantages of the small gradientunder drought/before drought stress	10	3200659		3150659	3250659		10.1016/j.molp.2018.03.893	Guo et al (2018)
1459	803	Relative frequency F2 under drought/before drought stress	10	3331161		3281161	3381161		10.1016/j.molp.2018.03.940	Guo et al (2018)
1460	GWAS NO.204	Dry weight of deep (>30 cm) roots under normal conditions	10	3742444		3692444	3792444		10.1371/journal.pgen.1007214	Li et al (2017)
1461	804	Plant compactness of class 2 under drought/before drought stress	10	3789599		3739599	3839599		10.1016/j.molp.2018.03.909	Guo et al (2018)
1462	805	1000-grain weight_ratio under drought/normal condition	10	4101016		4051016	4151016		10.1016/j.molp.2018.03.951	Guo et al (2018)
1463	805	Relative frequency F3 under drought/before drought stress	10	4103911		4053911	4153911		10.1016/j.molp.2018.03.938	Guo et al (2018)
1464	805	The uniformity under drought/before drought stress	10	4304252		4254252	4354252		10.1016/j.molp.2018.03.870	Guo et al (2018)
1465	805	Green projected area ratio under drought/before drought stress	10	4366176		4316176	4416176		10.1016/j.molp.2018.03.923	Guo et al (2018)
1466	805	The correlation under drought/before drought stress	10	4393525		4343525	4443525		10.1016/j.molp.2018.03.900	Guo et al (2018)
1467	806	The gray entropy under drought/before drought stress	10	4556494		4506494	4606494		10.1016/j.molp.2018.03.874	Guo et al (2018)
1468	807	harvest index_R	10	5019091		4969091	5069091		10.1016/j.molp.2018.03.920	Guo et al (2018)
1469	809	The correlation under drought/before drought stress	10	5706286		5656286	5756286		10.1016/j.molp.2018.03.901	Guo et al (2018)
1470	GWAS NO.205	Volume of deep (>30 cm) roots under drought stress	10	5819387		5769387	5869387		10.1371/journal.pgen.1007215	Li et al (2017)
1471	GWAS NO.206	Dry weight of deep (>30 cm) roots under normal conditions	10	6532647		6482647	6582647		10.1371/journal.pgen.1007216	Li et al (2017)
1472	GWAS NO.207	Dry weight of deep (>30 cm) roots under normal conditions	10	6952253		6902253	7002253		10.1371/journal.pgen.1007217	Li et al (2017)
1473	822	harvest index_R	10	10122305		10072305	10172305		10.1016/j.molp.2018.03.921	Guo et al (2018)
1474	822	Plant compactness of class 2 under drought/before drought stress	10	10152998		10102998	10202998		10.1016/j.molp.2018.03.910	Guo et al (2018)
1475	GWAS NO.208	Dry weight of deep (>30 cm) roots under normal conditions	10	10202201		10152201	10252201	x	10.1371/journal.pgen.1007218	Li et al (2017)
1476	q11	Drought sensitivity score after 4 weeks of drought stress	10	10281766		10231766	10331766	x		This study
1477	GWAS NO.209	Dry weight of deep (>30 cm) roots under drought stress	10	11095501		11045501	11145501		10.1371/journal.pgen.1007219	Li et al (2017)
1478	824	Total projected area/bounding rectangle area ratio under drought/before drought stress	10	11126147		11076147	11176147		10.1016/j.molp.2018.03.873	Guo et al (2018)
1479	GWAS NO.210	Volume of deep (>30 cm) roots under drought stress	10	11568722		11518722	11618722		10.1371/journal.pgen.1007220	Li et al (2017)
1480	q70	Root dry weight in the 40-60 cm layer	10	11589746		11539746	11639746		10.1186/s12870-016-0747-y	Phung et al (2016)
1481	q70	Deep root dry weight	10	11589746		11539746	11639746		10.1186/s12870-016-0747-y	Phung et al (2016)
1482	q27	Root depth	10	11712638		11662638	11762638		10.1186/s12870-016-0747-y	Phung et al (2016)
1483	GWAS NO.210	Maximum root length under normal conditions	10	11748758		11698758	11798758		10.1371/journal.pgen.1007221	Li et al (2017)
1484	GWAS NO.211	Dry weight of deep (>30 cm) roots under normal conditions	10	12231174		12181174	12281174		10.1371/journal.pgen.1007222	Li et al (2017)
1485	GWAS NO.211	Dry weight of shallow (<30 cm) roots under normal conditions	10	12395673		12345673	12445673		10.1371/journal.pgen.1007223	Li et al (2017)
1486	GWAS NO.211	Volume of shallow (<30 cm) roots under normal conditions	10	12464969		12414969	12514969		10.1371/journal.pgen.1007224	Li et al (2017)
1487	GWAS NO.211	Dry weight of shallow (<30 cm) roots under normal conditions	10	12464969		12414969	12514969		10.1371/journal.pgen.1007225	Li et al (2017)
1488	GWAS NO.211	Dry weight of total roots under normal conditions	10	12464969		12414969	12514969		10.1371/journal.pgen.1007226	Li et al (2017)
1489	GWAS NO.211	Volume of total roots under normal conditions	10	12528484		12478484	12578484		10.1371/journal.pgen.1007227	Li et al (2017)
1490	GWAS NO.212	Volume of shallow (<30 cm) roots under normal conditions	10	12857357		12807357	12907357		10.1371/journal.pgen.1007228	Li et al (2017)
1491	830	Relative frequency F7 under drought/before drought stress	10	13299907		13249907	13349907		10.1016/j.molp.2018.03.937	Guo et al (2018)
1492	GWAS NO.213	Deep root volume rate under normal conditions	10	13438827		13388827	13488827		10.1371/journal.pgen.1007229	Li et al (2017)
1493	831	Yield per plant under drought stress	10	13456722		13406722	13506722		10.1016/j.molp.2018.03.869	Guo et al (2018)
1494	831	Relative frequency F9 under drought/before drought stress	10	13547813		13497813	13597813		10.1016/j.molp.2018.03.932	Guo et al (2018)
1495	831	Relative frequency F10 under drought/before drought stress	10	13547813		13497813	13597813		10.1016/j.molp.2018.03.948	Guo et al (2018)
1496	831	Relative frequency F2 under drought/before drought stress	10	13560038		13510038	13610038		10.1016/j.molp.2018.03.941	Guo et al (2018)
1497	831	Plant compactness of class 5 under drought/before drought stress	10	13580766		13530766	13630766		10.1016/j.molp.2018.03.907	Guo et al (2018)
1498	831	Relative frequency F8 under drought/before drought stress	10	13580766		13530766	13630766		10.1016/j.molp.2018.03.935	Guo et al (2018)
1499	831	Relative frequency F9 under drought/before drought stress	10	13597145		13547145	13647145		10.1016/j.molp.2018.03.933	Guo et al (2018)
1500	GWAS NO.214	Volume of deep (>30 cm) roots under normal conditions	10	13822350		13772350	13872350		10.1371/journal.pgen.1007230	Li et al (2017)
1501	833	Relative frequency F13 under drought/before drought stress	10	13980421		13930421	14030421		10.1016/j.molp.2018.03.943	Guo et al (2018)
1502	833	The gradient inhomogeneity under drought/before drought stress	10	14136417		14086417	14186417		10.1016/j.molp.2018.03.881	Guo et al (2018)
1503	833	The energy under drought/before drought stress	10	14136417		14086417	14186417		10.1016/j.molp.2018.03.888	Guo et al (2018)
1504	833	The advantages of the small gradientunder drought/before drought stress	10	14136417		14086417	14186417		10.1016/j.molp.2018.03.894	Guo et al (2018)
1505	GWAS NO.215	Dry weight of deep (>30 cm) roots under normal conditions	10	14215317		14165317	14265317		10.1371/journal.pgen.1007231	Li et al (2017)
1506	834	Plant compactness of class 4 under drought/before drought stress	10	14598032		14548032	14648032		10.1016/j.molp.2018.03.908	Guo et al (2018)
1507	834	Relative frequency F8 under drought/before drought stress	10	14598032		14548032	14648032		10.1016/j.molp.2018.03.936	Guo et al (2018)
1508	834	Relative frequency F12 under drought/before drought stress	10	14684412		14634412	14734412		10.1016/j.molp.2018.03.945	Guo et al (2018)
1509	836	Plant compactness of class 2 under drought/before drought stress	10	15220303		15170303	15270303		10.1016/j.molp.2018.03.911	Guo et al (2018)
1510	836	Perimeter/projected area ratio under drought/before drought stress	10	15248344		15198344	15298344		10.1016/j.molp.2018.03.912	Guo et al (2018)
1511	836	Yield per plant under drought/normal condition	10	15305769		15255769	15355769		10.1016/j.molp.2018.03.867	Guo et al (2018)
1512	q28	Root depth	10	15307568		15257568	15357568		10.1186/s12870-016-0747-y	Phung et al (2016)
1513	836	Green projected area under drought/before drought stress	10	15335583		15285583	15385583		10.1016/j.molp.2018.03.928	Guo et al (2018)
1514	q44	Root dry mass below 30 cm	10	15548603		15498603	15598603		10.1371/journal.pone.0078133	Courtois et al (2013)
1515	q44	Deep root biomass	10	15548603		15498603	15598603		10.1371/journal.pone.0078134	Courtois et al (2013)
1516	q44	Number of roots reaching 30 cm depth	10	15548603		15498603	15598603		10.1371/journal.pone.0078135	Courtois et al (2013)
1517	837	Yield per plant under drought/normal condition	10	15598330		15548330	15648330		10.1016/j.molp.2018.03.868	Guo et al (2018)
1518	838	Light green projected area under drought/before drought stress	10	15921654		15871654	15971654		10.1016/j.molp.2018.03.916	Guo et al (2018)
1519	839	Green projected area ratio under drought/before drought stress	10	16269098		16219098	16319098		10.1016/j.molp.2018.03.924	Guo et al (2018)
1520	GWAS NO.216	Deep root volume rate under drought stress	10	16449863		16399863	16499863		10.1371/journal.pgen.1007232	Li et al (2017)
1521	840	Green projected area ratio under drought/before drought stress	10	16607348		16557348	16657348		10.1016/j.molp.2018.03.925	Guo et al (2018)
1522	840	The smoothness under drought/before drought stress	10	16726504		16676504	16776504		10.1016/j.molp.2018.03.904	Guo et al (2018)
1523	840	Light green projected area under drought/before drought stress	10	16726504		16676504	16776504		10.1016/j.molp.2018.03.917	Guo et al (2018)
1524	841	The standard error_ratio drought stress to before drought stress	10	16852928		16802928	16902928		10.1016/j.molp.2018.03.902	Guo et al (2018)
1525	841	The gray entropy under drought/before drought stress	10	16863176		16813176	16913176		10.1016/j.molp.2018.03.875	Guo et al (2018)
1526	841	The gradient inhomogeneity under drought/before drought stress	10	16863176		16813176	16913176		10.1016/j.molp.2018.03.882	Guo et al (2018)
1527	841	The intensity inhomogeneity under drought/before drought stress	10	16863176		16813176	16913176		10.1016/j.molp.2018.03.884	Guo et al (2018)
1528	841	The energy under drought/before drought stress	10	16863176		16813176	16913176		10.1016/j.molp.2018.03.889	Guo et al (2018)
1529	841	The advantages of the small gradientunder drought/before drought stress	10	16863176		16813176	16913176		10.1016/j.molp.2018.03.895	Guo et al (2018)
1530	841	The entropy of mixing under drought/before drought stress	10	16863176		16813176	16913176		10.1016/j.molp.2018.03.899	Guo et al (2018)
1531	841	Green projected area ratio under drought/before drought stress	10	16863176		16813176	16913176		10.1016/j.molp.2018.03.926	Guo et al (2018)
1532	841	The gray entropy under drought/before drought stress	10	16929253		16879253	16979253		10.1016/j.molp.2018.03.876	Guo et al (2018)
1533	841	The gradient inhomogeneity under drought/before drought stress	10	16929253		16879253	16979253		10.1016/j.molp.2018.03.883	Guo et al (2018)
1534	841	The energy under drought/before drought stress	10	16929253		16879253	16979253		10.1016/j.molp.2018.03.890	Guo et al (2018)
1535	841	The advantages of the small gradientunder drought/before drought stress	10	16929253		16879253	16979253		10.1016/j.molp.2018.03.896	Guo et al (2018)
1536	841	The smoothness under drought/before drought stress	10	16929253		16879253	16979253		10.1016/j.molp.2018.03.905	Guo et al (2018)
1537	841	The third moment under drought/before drought stress	10	16929253		16879253	16979253		10.1016/j.molp.2018.03.913	Guo et al (2018)
1538	841	Relative frequency F12 under drought/before drought stress	10	17044912		16994912	17094912		10.1016/j.molp.2018.03.946	Guo et al (2018)
1539	842	Light green projected area under drought/before drought stress	10	17067420		17017420	17117420		10.1016/j.molp.2018.03.918	Guo et al (2018)
1540	842	The smoothness under drought/before drought stress	10	17074292		17024292	17124292		10.1016/j.molp.2018.03.906	Guo et al (2018)
1541	842	The third moment under drought/before drought stress	10	17074292		17024292	17124292		10.1016/j.molp.2018.03.914	Guo et al (2018)
1542	844	The mean gray under drought/before drought stress	10	17813334		17763334	17863334		10.1016/j.molp.2018.03.878	Guo et al (2018)
1543	844	Green projected area under drought/before drought stress	10	17852560		17802560	17902560		10.1016/j.molp.2018.03.929	Guo et al (2018)
1544	845	The standard error_ratio drought stress to before drought stress	10	18126276		18076276	18176276		10.1016/j.molp.2018.03.903	Guo et al (2018)
1545	GWAS NO.217	Dry weight of deep (>30 cm) roots under normal conditions	10	18504944		18454944	18554944		10.1371/journal.pgen.1007233	Li et al (2017)
1546		Grain yield under non-stress	10	18655588	18655769	1.86057e+07	1.87057e+07		10.1186/s12284-017-0161-24	Swamy et al (2017)
1547		Grain yield under drought stress	10	19411910	19412005	1.9362e+07	1.9462e+07		10.1186/s12284-017-0161-9	Swamy et al (2017)
1548	849	Relative frequency F14 under drought/before drought stress	10	20015873		19965873	20065873		10.1016/j.molp.2018.03.942	Guo et al (2018)
1549	GWAS NO.218	Volume of deep (>30 cm) roots under normal conditions	10	20228190		20178190	20278190		10.1371/journal.pgen.1007234	Li et al (2017)
1550	GWAS NO.218	Deep root volume rate under normal conditions	10	20228190		20178190	20278190		10.1371/journal.pgen.1007235	Li et al (2017)
1551	851	Relative frequency F10 under drought/before drought stress	10	20605716		20555716	20655716		10.1016/j.molp.2018.03.949	Guo et al (2018)
1552	851	Relative frequency F9 under drought/before drought stress	10	20680004		20630004	20730004		10.1016/j.molp.2018.03.934	Guo et al (2018)
1553	GWAS NO.219	Dry weight of deep (>30 cm) roots under normal conditions	10	21118195		21068195	21168195		10.1371/journal.pgen.1007236	Li et al (2017)
1554	GWAS NO.220	Dry weight of deep (>30 cm) roots under normal conditions	10	21517503		21467503	21567503		10.1371/journal.pgen.1007237	Li et al (2017)
1555	855	Relative frequency F12 under drought/before drought stress	10	21719072		21669072	21769072		10.1016/j.molp.2018.03.947	Guo et al (2018)
1556	GWAS NO.221	Maximum root length ratio (drought stress versus normal)	10	22479958		22429958	22529958		10.1371/journal.pgen.1007238	Li et al (2017)
1557	858	Green projected area under drought/before drought stress	10	22689997		22639997	22739997		10.1016/j.molp.2018.03.930	Guo et al (2018)
1558	858	leaf water content_D	10	22715158		22665158	22765158		10.1016/j.molp.2018.03.919	Guo et al (2018)
1559		Plant height under drought non stress	11	383711	383945	333828	433828		10.1186/s12284-017-0161-84	Swamy et al (2017)
1560	860	Yield per plant under drought/normal condition	11	920653		870653	970653		10.1016/j.molp.2018.03.952	Guo et al (2018)
1561	861	Relative frequency F2 under drought/before drought stress	11	1860501		1810501	1910501		10.1016/j.molp.2018.03.1043	Guo et al (2018)
1562	GWAS NO.222	Volume of deep (>30 cm) roots under drought stress	11	1909343		1859343	1959343		10.1371/journal.pgen.1007239	Li et al (2017)
1563	q12	Relative water content after 2 weeks of drought stress	11	2438402		2388402	2488402			This study
1564	q12	Relative water content after 3 weeks of drought stress	11	2440016		2390016	2490016			This study
1565	q12	Slope of relative water content after 2 weeks of drought stress	11	2440016		2390016	2490016			This study
1566	q12	Relative water content after 2 weeks of drought stress	11	2440016		2390016	2490016			This study
1567	q12	Relative water content after 2 weeks of drought stress	11	2441445		2391445	2491445			This study
1568	q12	Relative water content after 2 weeks of drought stress	11	2444894		2394894	2494894			This study
1569	q12	Relative water content after 3 weeks of drought stress	11	2444894		2394894	2494894			This study
1570	q12	Slope of relative water content after 2 weeks of drought stress	11	2444894		2394894	2494894			This study
1571	q12	Drought sensitivity score after 3 weeks of drought stress	11	2444894		2394894	2494894			This study
1572	q12	Relative water content after 2 weeks of drought stress	11	2444897		2394897	2494897			This study
1573	q12	Drought sensitivity score after 3 weeks of drought stress	11	2444897		2394897	2494897			This study
1574	q12	Relative water content after 2 weeks of drought stress	11	2445085		2395085	2495085			This study
1575	q12	Relative water content after 3 weeks of drought stress	11	2445085		2395085	2495085			This study
1576	q12	Drought sensitivity score after 3 weeks of drought stress	11	2445085		2395085	2495085			This study
1577	q12	Relative water content after 3 weeks of drought stress	11	2446177		2396177	2496177			This study
1578	q12	Drought sensitivity score after 3 weeks of drought stress	11	2446177		2396177	2496177			This study
1579	q12	Relative water content after 2 weeks of drought stress	11	2446180		2396180	2496180			This study
1580	q12	Relative water content after 3 weeks of drought stress	11	2446180		2396180	2496180			This study
1581	q12	Drought sensitivity score after 3 weeks of drought stress	11	2446180		2396180	2496180			This study
1582	GWAS NO.223	Dry weight of deep (>30 cm) roots under normal conditions	11	3809635		3759635	3859635		10.1371/journal.pgen.1007240	Li et al (2017)
1583	GWAS NO.223	Volume of deep (>30 cm) roots under drought stress	11	3825399		3775399	3875399		10.1371/journal.pgen.1007241	Li et al (2017)
1584	GWAS NO.223	Deep root length rate under drought stress	11	3835000		3785000	3885000		10.1371/journal.pgen.1007242	Li et al (2017)
1585	867	Ratio of dark green projected area under drought stress to before drought stress	11	4346213		4296213	4396213		10.1016/j.molp.2018.03.1053	Guo et al (2018)
1586	868	Yield per plant under drought/normal condition	11	4506197		4456197	4556197		10.1016/j.molp.2018.03.953	Guo et al (2018)
1587		Grain yield under drought stress	11	4843013	4843207	4793110	4893110		10.1186/s12284-017-0161-11	Swamy et al (2017)
1588	869	Average height of the bounding rectangle of the objectunder drought/before drought stress	11	4958380		4908380	5008380		10.1016/j.molp.2018.03.1026	Guo et al (2018)
1589	q43	Number of crown roots	11	5272788		5222788	5322788		10.1186/s12870-016-0747-y	Phung et al (2016)
1590	871	The advantages of the large gradientunder drought/before drought stress	11	5550806		5500806	5600806		10.1016/j.molp.2018.03.975	Guo et al (2018)
1591	871	The gradient mean variance under drought/before drought stress	11	5550806		5500806	5600806		10.1016/j.molp.2018.03.982	Guo et al (2018)
1592	GWAS NO.224	Dry weight of deep (>30 cm) roots under normal conditions	11	5573158		5523158	5623158		10.1371/journal.pgen.1007243	Li et al (2017)
1593		Plant height under drought non stress	11	6081100	6081288	6031194	6131194		10.1186/s12284-017-0161-68	Swamy et al (2017)
1594		Plant height under drought non stress	11	6081100	6081288	6031194	6131194		10.1186/s12284-017-0161-85	Swamy et al (2017)
1595	873	Perimeter/projected area ratio under drought/before drought stress	11	6163240		6113240	6213240		10.1016/j.molp.2018.03.1014	Guo et al (2018)
1596	873	Perimeter/projected area ratio under drought/before drought stress	11	6220719		6170719	6270719		10.1016/j.molp.2018.03.1015	Guo et al (2018)
1597	q13	Relative water content after 3 weeks of drought stress	11	6647262		6597262	6697262			This study
1598	q13	Slope of relative water content after one week of drought stress	11	6647262		6597262	6697262			This study
1599	q13	Drought sensitivity score after one week of drought stress	11	6647262		6597262	6697262			This study
1600	q13	Relative water content after one week of drought stress	11	6647262		6597262	6697262			This study
1601	q13	Drought sensitivity score after one week of drought stress	11	6662124		6612124	6712124			This study
1602	q13	Drought sensitivity score after 2 weeks of drought stress	11	6662124		6612124	6712124			This study
1603	q13	Relative water content after one week of drought stress	11	6662124		6612124	6712124			This study
1604	q13	Slope of relative water content after one week of drought stress	11	6691388		6641388	6741388			This study
1605	q13	Drought sensitivity score after one week of drought stress	11	6691388		6641388	6741388			This study
1606	q13	Relative water content after one week of drought stress	11	6691388		6641388	6741388			This study
1607	q13	Slope of relative water content after one week of drought stress	11	6691391		6641391	6741391			This study
1608	q13	Drought sensitivity score after one week of drought stress	11	6691391		6641391	6741391			This study
1609	q13	Relative water content after one week of drought stress	11	6691391		6641391	6741391			This study
1610	q13	Relative water content after 3 weeks of drought stress	11	6706811		6656811	6756811			This study
1611	q13	Slope of relative water content after one week of drought stress	11	6706811		6656811	6756811			This study
1612	q13	Recovery ability	11	6706811		6656811	6756811			This study
1613	q13	Relative water content after one week of drought stress	11	6706811		6656811	6756811			This study
1614	q13	Slope of relative water content after one week of drought stress	11	6887831		6837831	6937831	x		This study
1615	q13	Drought sensitivity score after one week of drought stress	11	6887831		6837831	6937831	x		This study
1616	q13	Relative water content after one week of drought stress	11	6887831		6837831	6937831	x		This study
1617	q14	Slope of relative water content after one week of drought stress	11	6934618		6884618	6984618	x		This study
1618	q14	Relative water content after one week of drought stress	11	6934618		6884618	6984618	x		This study
1619	875	Green projected area under drought/before drought stress	11	6963880		6913880	7013880	x	10.1016/j.molp.2018.03.1032	Guo et al (2018)
1620	875	The smoothness under drought/before drought stress	11	7000281		6950281	7050281	x	10.1016/j.molp.2018.03.1003	Guo et al (2018)
1621	876	Relative frequency F8 under drought/before drought stress	11	7313265		7263265	7363265		10.1016/j.molp.2018.03.1040	Guo et al (2018)
1622	q15	Slope of relative water content after one week of drought stress	11	7603100		7553100	7653100			This study
1623	q15	Relative water content after one week of drought stress	11	7603100		7553100	7653100			This study
1624	877	The gradient inhomogeneity under drought/before drought stress	11	7841613		7791613	7891613		10.1016/j.molp.2018.03.961	Guo et al (2018)
1625	q44	Number of crown roots	11	7927995		7877995	7977995		10.1186/s12870-016-0747-y	Phung et al (2016)
1626	879	The gradient mean variance under drought/before drought stress	11	8673570		8623570	8723570		10.1016/j.molp.2018.03.983	Guo et al (2018)
1627	q45	Number of crown roots	11	8972097		8922097	9022097		10.1186/s12870-016-0747-y	Phung et al (2016)
1628	q45	Root dry weight in the 00-20 cm layer	11	8972097	9004279	8938188	9038188		10.1186/s12870-016-0747-y	Phung et al (2016)
1629	q45	Root dry weight in the 20-40 cm layer	11	8972097	9004279	8938188	9038188		10.1186/s12870-016-0747-y	Phung et al (2016)
1630	q45	Total root dry weight	11	8972097	9004279	8938188	9038188		10.1186/s12870-016-0747-y	Phung et al (2016)
1631	880	The gradient inhomogeneity under drought/before drought stress	11	8991741		8941741	9041741		10.1016/j.molp.2018.03.962	Guo et al (2018)
1632	880	Green projected area ratio under drought/before drought stress	11	8991741		8941741	9041741		10.1016/j.molp.2018.03.1027	Guo et al (2018)
1633	880	The smoothness under drought/before drought stress	11	9019250		8969250	9069250		10.1016/j.molp.2018.03.1004	Guo et al (2018)
1634	881	Ratio of dark green projected area under drought stress to before drought stress	11	9377098		9327098	9427098		10.1016/j.molp.2018.03.1054	Guo et al (2018)
1635	882	Yield per plant under drought stress	11	9878238		9828238	9928238		10.1016/j.molp.2018.03.954	Guo et al (2018)
1636	883	The energy under drought/before drought stress	11	10356268		10306268	10406268		10.1016/j.molp.2018.03.969	Guo et al (2018)
1637	883	The standard error_ratio drought stress to before drought stress	11	10356268		10306268	10406268		10.1016/j.molp.2018.03.1000	Guo et al (2018)
1638	883	The third moment under drought/before drought stress	11	10356268		10306268	10406268		10.1016/j.molp.2018.03.1017	Guo et al (2018)
1639	884	The standard error_ratio drought stress to before drought stress	11	10561920		10511920	10611920		10.1016/j.molp.2018.03.1001	Guo et al (2018)
1640	884	The smoothness under drought/before drought stress	11	10561920		10511920	10611920		10.1016/j.molp.2018.03.1005	Guo et al (2018)
1641	884	Light green projected area under drought/before drought stress	11	10561920		10511920	10611920		10.1016/j.molp.2018.03.1019	Guo et al (2018)
1642	GWAS NO.225	Dry weight of deep (>30 cm) roots under normal conditions	11	11344358		11294358	11394358		10.1371/journal.pgen.1007244	Li et al (2017)
1643	GWAS NO.226	Volume of deep (>30 cm) roots under normal conditions	11	12253007		12203007	12303007		10.1371/journal.pgen.1007245	Li et al (2017)
1644	888	Plant compactness of class 6 under drought/before drought stress	11	12521711		12471711	12571711		10.1016/j.molp.2018.03.1010	Guo et al (2018)
1645	GWAS NO.227	Dry weight of deep (>30 cm) roots under normal conditions	11	14305996		14255996	14355996		10.1371/journal.pgen.1007246	Li et al (2017)
1646	q16	Slope of relative water content after one week of drought stress	11	15692357		15642357	15742357			This study
1647	q16	Slope of relative water content after one week of drought stress	11	15692360		15642360	15742360			This study
1648	q16	Slope of relative water content after one week of drought stress	11	15712256		15662256	15762256			This study
1649	q16	Slope of relative water content after one week of drought stress	11	15796210		15746210	15846210			This study
1650	q16	Relative water content after one week of drought stress	11	15796210		15746210	15846210			This study
1651	897	The smoothness under drought/before drought stress	11	15903414		15853414	15953414		10.1016/j.molp.2018.03.1006	Guo et al (2018)
1652	897	Light green projected area under drought/before drought stress	11	15903414		15853414	15953414		10.1016/j.molp.2018.03.1020	Guo et al (2018)
1653	897	Relative frequency F12 under drought/before drought stress	11	15969172		15919172	16019172		10.1016/j.molp.2018.03.1051	Guo et al (2018)
1654	898	The correlation under drought/before drought stress	11	16323303		16273303	16373303		10.1016/j.molp.2018.03.991	Guo et al (2018)
1655	898	Light green projected area under drought/before drought stress	11	16451031		16401031	16501031		10.1016/j.molp.2018.03.1021	Guo et al (2018)
1656	q46	Number of crown roots	11	16559637		16509637	16609637		10.1186/s12870-016-0747-y	Phung et al (2016)
1657	899	The gradient inhomogeneity under drought/before drought stress	11	16680253		16630253	16730253		10.1016/j.molp.2018.03.963	Guo et al (2018)
1658	899	The advantages of the small gradientunder drought/before drought stress	11	16680253		16630253	16730253		10.1016/j.molp.2018.03.977	Guo et al (2018)
1659	900	The gradient inhomogeneity under drought/before drought stress	11	17171001		17121001	17221001		10.1016/j.molp.2018.03.964	Guo et al (2018)
1660	900	Harvest index under drought stress	11	17171001		17121001	17221001		10.1016/j.molp.2018.03.1024	Guo et al (2018)
1661	900	Green projected area under drought/before drought stress	11	17171001		17121001	17221001		10.1016/j.molp.2018.03.1033	Guo et al (2018)
1662	q63	Root thickness	11	17111220	17318688	17164954	17264954		10.1186/s12870-016-0747-y	Phung et al (2016)
1663	q29	Root depth	11	17843772	17858468	17801120	17901120		10.1186/s12870-016-0747-y	Phung et al (2016)
1664	903	The gray entropy under drought/before drought stress	11	17914353		17864353	17964353		10.1016/j.molp.2018.03.955	Guo et al (2018)
1665	903	The gradient inhomogeneity under drought/before drought stress	11	17914353		17864353	17964353		10.1016/j.molp.2018.03.965	Guo et al (2018)
1666	903	The energy under drought/before drought stress	11	17914353		17864353	17964353		10.1016/j.molp.2018.03.970	Guo et al (2018)
1667	903	The advantages of the small gradientunder drought/before drought stress	11	17914353		17864353	17964353		10.1016/j.molp.2018.03.978	Guo et al (2018)
1668	903	The entropy of mixing under drought/before drought stress	11	17914353		17864353	17964353		10.1016/j.molp.2018.03.987	Guo et al (2018)
1669	903	Harvest index under drought stress	11	17914353		17864353	17964353		10.1016/j.molp.2018.03.1025	Guo et al (2018)
1670	903	Green projected area ratio under drought/before drought stress	11	17914353		17864353	17964353		10.1016/j.molp.2018.03.1028	Guo et al (2018)
1671	903	Green projected area under drought/before drought stress	11	17914353		17864353	17964353		10.1016/j.molp.2018.03.1034	Guo et al (2018)
1672	903	The differential moment under drought/before drought stress	11	18015381		17965381	18065381		10.1016/j.molp.2018.03.984	Guo et al (2018)
1673	903	Green projected area ratio under drought/before drought stress	11	18015381		17965381	18065381		10.1016/j.molp.2018.03.1029	Guo et al (2018)
1674	q30	Root depth	11	18101744		18051744	18151744		10.1186/s12870-016-0747-y	Phung et al (2016)
1675	GWAS NO.228	Dry weight of deep (>30 cm) roots under normal conditions	11	18912865		18862865	18962865		10.1371/journal.pgen.1007247	Li et al (2017)
1676	907	The energy under drought/before drought stress	11	19198897		19148897	19248897		10.1016/j.molp.2018.03.971	Guo et al (2018)
1677	GWAS NO.229	Dry weight of deep (>30 cm) roots under drought stress	11	19218089		19168089	19268089		10.1371/journal.pgen.1007248	Li et al (2017)
1678	908	Green projected area under drought/before drought stress	11	19438469		19388469	19488469		10.1016/j.molp.2018.03.1035	Guo et al (2018)
1679	GWAS NO.230	Dry weight of deep (>30 cm) roots under normal conditions	11	19910326		19860326	19960326		10.1371/journal.pgen.1007249	Li et al (2017)
1680	q17	Drought sensitivity score after 4 weeks of drought stress	11	19980023		19930023	20030023			This study
1681	GWAS NO.231	Volume of deep (>30 cm) roots under normal conditions	11	20207370		20157370	20257370		10.1371/journal.pgen.1007250	Li et al (2017)
1682	q17	Drought sensitivity score after 4 weeks of drought stress	11	20322700		20272700	20372700			This study
1683	GWAS NO.232	Deep root volume rate under drought stress	11	20690875		20640875	20740875		10.1371/journal.pgen.1007251	Li et al (2017)
1684	913	The smoothness under drought/before drought stress	11	21226891		21176891	21276891		10.1016/j.molp.2018.03.1007	Guo et al (2018)
1685	914	Fractal dimension after image croppingunder drought/before drought stress	11	21591312		21541312	21641312		10.1016/j.molp.2018.03.1037	Guo et al (2018)
1686	914	The energy under drought/before drought stress	11	21597403		21547403	21647403		10.1016/j.molp.2018.03.972	Guo et al (2018)
1687	GWAS NO.233	Dry weight of deep (>30 cm) roots under normal conditions	11	21809621		21759621	21859621		10.1371/journal.pgen.1007252	Li et al (2017)
1688	915	Fractal dimension after image croppingunder drought/before drought stress	11	21838096		21788096	21888096		10.1016/j.molp.2018.03.1038	Guo et al (2018)
1689	GWAS NO.233	Dry weight of deep (>30 cm) roots under normal conditions	11	21967265		21917265	22017265		10.1371/journal.pgen.1007253	Li et al (2017)
1690	916	Relative frequency F8 under drought/before drought stress	11	22111641		22061641	22161641		10.1016/j.molp.2018.03.1041	Guo et al (2018)
1691	q45	Root dry mass below 30 cm	11	22356921		22306921	22406921		10.1371/journal.pone.0078136	Courtois et al (2013)
1692	q45	Deep root biomass	11	22356921		22306921	22406921		10.1371/journal.pone.0078137	Courtois et al (2013)
1693	GWAS NO.234	Deep root weight rate under drought stress	11	22420158		22370158	22470158		10.1371/journal.pgen.1007254	Li et al (2017)
1694	917	The gray entropy under drought/before drought stress	11	22466023		22416023	22516023		10.1016/j.molp.2018.03.956	Guo et al (2018)
1695	917	The gradient inhomogeneity under drought/before drought stress	11	22466023		22416023	22516023		10.1016/j.molp.2018.03.966	Guo et al (2018)
1696	917	The energy under drought/before drought stress	11	22466023		22416023	22516023		10.1016/j.molp.2018.03.973	Guo et al (2018)
1697	917	The advantages of the small gradientunder drought/before drought stress	11	22466023		22416023	22516023		10.1016/j.molp.2018.03.979	Guo et al (2018)
1698	917	The standard error_ratio drought stress to before drought stress	11	22466023		22416023	22516023		10.1016/j.molp.2018.03.1002	Guo et al (2018)
1699	917	The smoothness under drought/before drought stress	11	22466023		22416023	22516023		10.1016/j.molp.2018.03.1008	Guo et al (2018)
1700	917	The mean value under drought/before drought stress	11	22466023		22416023	22516023		10.1016/j.molp.2018.03.1018	Guo et al (2018)
1701	917	Ratio of dark green projected area under drought stress to before drought stress	11	22466023		22416023	22516023		10.1016/j.molp.2018.03.1055	Guo et al (2018)
1702	GWAS NO.234	Dry weight of deep (>30 cm) roots under normal conditions	11	22510193		22460193	22560193		10.1371/journal.pgen.1007255	Li et al (2017)
1703	q31	Root depth	11	22579249		22529249	22629249		10.1186/s12870-016-0747-y	Phung et al (2016)
1704	918	The energy under drought/before drought stress	11	22989273		22939273	23039273		10.1016/j.molp.2018.03.974	Guo et al (2018)
1705	918	The advantages of the small gradientunder drought/before drought stress	11	22989273		22939273	23039273		10.1016/j.molp.2018.03.980	Guo et al (2018)
1706	919	The smoothness under drought/before drought stress	11	23044497		22994497	23094497		10.1016/j.molp.2018.03.1009	Guo et al (2018)
1707	919	Ratio of dark green projected area under drought stress to before drought stress	11	23077403		23027403	23127403		10.1016/j.molp.2018.03.1056	Guo et al (2018)
1708	919	The intensity inhomogeneity under drought/before drought stress	11	23141901		23091901	23191901		10.1016/j.molp.2018.03.967	Guo et al (2018)
1709	GWAS NO.235	Volume of shallow (<30 cm) roots under drought stress	11	23171855		23121855	23221855		10.1371/journal.pgen.1007256	Li et al (2017)
1710	919	The gray entropy under drought/before drought stress	11	23178193		23128193	23228193		10.1016/j.molp.2018.03.957	Guo et al (2018)
1711	GWAS NO.235	Dry weight of deep (>30 cm) roots under normal conditions	11	23227862		23177862	23277862		10.1371/journal.pgen.1007257	Li et al (2017)
1712	920	The advantages of the small gradientunder drought/before drought stress	11	23514573		23464573	23564573		10.1016/j.molp.2018.03.981	Guo et al (2018)
1713	q46	Number of tillers	11	23557075		23507075	23607075		10.1371/journal.pone.0078138	Courtois et al (2013)
1714	GWAS NO.236	Maximum root length ratio (drought stress versus normal)	11	24081705		24031705	24131705		10.1371/journal.pgen.1007258	Li et al (2017)
1715	922	Relative frequency F14 under drought/before drought stress	11	24158569		24108569	24208569		10.1016/j.molp.2018.03.1047	Guo et al (2018)
1716	922	Relative frequency F2 under drought/before drought stress	11	24179244		24129244	24229244		10.1016/j.molp.2018.03.1044	Guo et al (2018)
1717	923	The mean gradient under drought/before drought stress	11	24334082		24284082	24384082		10.1016/j.molp.2018.03.958	Guo et al (2018)
1718	923	The mean gray under drought/before drought stress	11	24334082		24284082	24384082		10.1016/j.molp.2018.03.960	Guo et al (2018)
1719	923	The intensity inhomogeneity under drought/before drought stress	11	24334082		24284082	24384082		10.1016/j.molp.2018.03.968	Guo et al (2018)
1720	q47	Number of tillers	11	24390571		24340571	24440571		10.1371/journal.pone.0078139	Courtois et al (2013)
1721	925	Relative frequency F13 under drought/before drought stress	11	25088876		25038876	25138876		10.1016/j.molp.2018.03.1050	Guo et al (2018)
1722	GWAS NO.237	Deep root weight rate under drought stress	11	25272491		25222491	25322491		10.1371/journal.pgen.1007259	Li et al (2017)
1723	926	Relative frequency F9 under drought/before drought stress	11	25280535		25230535	25330535		10.1016/j.molp.2018.03.1039	Guo et al (2018)
1724	GWAS NO.237	Dry weight of deep (>30 cm) roots under drought stress	11	25473252		25423252	25523252		10.1371/journal.pgen.1007260	Li et al (2017)
1725	927	Plant compactness of class 6 under drought/before drought stress	11	25618778		25568778	25668778		10.1016/j.molp.2018.03.1011	Guo et al (2018)
1726	927	Plant compactness of class 6 under drought/before drought stress	11	25651999		25601999	25701999		10.1016/j.molp.2018.03.1012	Guo et al (2018)
1727	927	Light green projected area under drought/before drought stress	11	25741017		25691017	25791017		10.1016/j.molp.2018.03.1022	Guo et al (2018)
1728	927	Relative frequency F14 under drought/before drought stress	11	25866437		25816437	25916437		10.1016/j.molp.2018.03.1048	Guo et al (2018)
1729	927	The differential moment under drought/before drought stress	11	25873571		25823571	25923571		10.1016/j.molp.2018.03.985	Guo et al (2018)
1730	928	The correlation under drought/before drought stress	11	25877837		25827837	25927837		10.1016/j.molp.2018.03.992	Guo et al (2018)
1731	928	The mean gradient under drought/before drought stress	11	25904766		25854766	25954766		10.1016/j.molp.2018.03.959	Guo et al (2018)
1732	928	The advantages of the large gradientunder drought/before drought stress	11	25904766		25854766	25954766		10.1016/j.molp.2018.03.976	Guo et al (2018)
1733	928	The differential moment under drought/before drought stress	11	25904766		25854766	25954766		10.1016/j.molp.2018.03.986	Guo et al (2018)
1734	928	The gradient entropy under drought/before drought stress	11	25904766		25854766	25954766		10.1016/j.molp.2018.03.989	Guo et al (2018)
1735	928	The correlation under drought/before drought stress	11	25904766		25854766	25954766		10.1016/j.molp.2018.03.993	Guo et al (2018)
1736	928	The gradient entropy under drought/before drought stress	11	25911835		25861835	25961835		10.1016/j.molp.2018.03.990	Guo et al (2018)
1737	928	Perimeter/projected area ratio under drought/before drought stress	11	25919474		25869474	25969474		10.1016/j.molp.2018.03.1016	Guo et al (2018)
1738	928	Relative frequency F14 under drought/before drought stress	11	25995273		25945273	26045273		10.1016/j.molp.2018.03.1049	Guo et al (2018)
1739	928	The correlation under drought/before drought stress	11	26105299		26055299	26155299		10.1016/j.molp.2018.03.994	Guo et al (2018)
1740	GWAS NO.238	Volume of deep (>30 cm) roots under normal conditions	11	26120531		26070531	26170531		10.1371/journal.pgen.1007261	Li et al (2017)
1741	929	The correlation under drought/before drought stress	11	26277202		26227202	26327202		10.1016/j.molp.2018.03.995	Guo et al (2018)
1742	929	The correlation under drought/before drought stress	11	26293430		26243430	26343430		10.1016/j.molp.2018.03.996	Guo et al (2018)
1743	930	Plant compactness of class 2 under drought/before drought stress	11	26565141		26515141	26615141		10.1016/j.molp.2018.03.1013	Guo et al (2018)
1744	930	Relative frequency F2 under drought/before drought stress	11	26565141		26515141	26615141		10.1016/j.molp.2018.03.1045	Guo et al (2018)
1745	930	The entropy of mixing under drought/before drought stress	11	26607343		26557343	26657343		10.1016/j.molp.2018.03.988	Guo et al (2018)
1746	930	Green projected area ratio under drought/before drought stress	11	26634411		26584411	26684411		10.1016/j.molp.2018.03.1030	Guo et al (2018)
1747	930	The correlation under drought/before drought stress	11	26637478		26587478	26687478		10.1016/j.molp.2018.03.997	Guo et al (2018)
1748	930	Green projected area ratio under drought/before drought stress	11	26652240		26602240	26702240		10.1016/j.molp.2018.03.1031	Guo et al (2018)
1749	930	Green projected area under drought/before drought stress	11	26652240		26602240	26702240		10.1016/j.molp.2018.03.1036	Guo et al (2018)
1750	931	Relative frequency F1 under drought/before drought stress	11	26925987		26875987	26975987		10.1016/j.molp.2018.03.1052	Guo et al (2018)
1751	931	The correlation under drought/before drought stress	11	26935915		26885915	26985915		10.1016/j.molp.2018.03.998	Guo et al (2018)
1752	931	The correlation under drought/before drought stress	11	27011026		26961026	27061026		10.1016/j.molp.2018.03.999	Guo et al (2018)
1753	932	Relative frequency F2 under drought/before drought stress	11	27325257		27275257	27375257		10.1016/j.molp.2018.03.1046	Guo et al (2018)
1754	GWAS NO.239	Volume of shallow (<30 cm) roots under drought stress	11	27651846		27601846	27701846		10.1371/journal.pgen.1007262	Li et al (2017)
1755	934	Relative frequency F3 under drought/before drought stress	11	27950751		27900751	28000751		10.1016/j.molp.2018.03.1042	Guo et al (2018)
1756	935	Light green projected area under drought/before drought stress	11	28278338		28228338	28328338		10.1016/j.molp.2018.03.1023	Guo et al (2018)
1757	q48	Shoot biomass	11	28625319	28700561	28612940	28712940		10.1371/journal.pone.0078140	Courtois et al (2013)
1758	q48	Plant biomass	11	28625319	28700561	28612940	28712940		10.1371/journal.pone.0078141	Courtois et al (2013)
1759	q48	Root dry mass in the 00-20 cm layer	11	28625319	28700561	28612940	28712940		10.1371/journal.pone.0078142	Courtois et al (2013)
1760	q48	Root to shoot ratio	11	28625319	28700561	28612940	28712940		10.1371/journal.pone.0078143	Courtois et al (2013)
1761	936	Relative frequency F9 under drought/before drought stress	12	269418		219418	319418		10.1016/j.molp.2018.03.1104	Guo et al (2018)
1762	937	Relative frequency F10 under drought/before drought stress	12	658037		608037	708037		10.1016/j.molp.2018.03.1122	Guo et al (2018)
1763	937	Relative frequency F8 under drought/before drought stress	12	660189		610189	710189		10.1016/j.molp.2018.03.1105	Guo et al (2018)
1764	938	1000-grain weight_ratio under drought/normal condition	12	1102140		1052140	1152140		10.1016/j.molp.2018.03.1126	Guo et al (2018)
1765	q71	Root dry weight in the 40-60 cm layer	12	1185335		1135335	1235335		10.1186/s12870-016-0747-y	Phung et al (2016)
1766	q47	Number of crown roots	12	1323261		1273261	1373261		10.1186/s12870-016-0747-y	Phung et al (2016)
1767	940	The gradient inhomogeneity under drought/before drought stress	12	2052447		2002447	2102447		10.1016/j.molp.2018.03.1063	Guo et al (2018)
1768	940	The advantages of the small gradientunder drought/before drought stress	12	2052447		2002447	2102447		10.1016/j.molp.2018.03.1070	Guo et al (2018)
1769	GWAS NO.240	Volume of deep (>30 cm) roots under drought stress	12	2109066		2059066	2159066		10.1371/journal.pgen.1007263	Li et al (2017)
1770	GWAS NO.241	Volume of deep (>30 cm) roots under normal conditions	12	2555533		2505533	2605533		10.1371/journal.pgen.1007264	Li et al (2017)
1771	GWAS NO.241	Volume of deep (>30 cm) roots under normal conditions	12	2697383		2647383	2747383		10.1371/journal.pgen.1007265	Li et al (2017)
1772	942	The gradient inhomogeneity under drought/before drought stress	12	2719858		2669858	2769858		10.1016/j.molp.2018.03.1064	Guo et al (2018)
1773	942	The advantages of the small gradientunder drought/before drought stress	12	2719858		2669858	2769858		10.1016/j.molp.2018.03.1071	Guo et al (2018)
1774	GWAS NO.242	Deep root volume rate under normal conditions	12	2807577		2757577	2857577		10.1371/journal.pgen.1007266	Li et al (2017)
1775	942	The advantages of the small gradientunder drought/before drought stress	12	2855372		2805372	2905372		10.1016/j.molp.2018.03.1072	Guo et al (2018)
1776	942	The gradient inhomogeneity under drought/before drought stress	12	2890876		2840876	2940876		10.1016/j.molp.2018.03.1065	Guo et al (2018)
1777	GWAS NO.242	Dry weight of deep (>30 cm) roots under normal conditions	12	2893845		2843845	2943845		10.1371/journal.pgen.1007267	Li et al (2017)
1778	942	The intensity inhomogeneity under drought/before drought stress	12	2924355		2874355	2974355		10.1016/j.molp.2018.03.1068	Guo et al (2018)
1779	943	Plant compactness of class 2 under drought/before drought stress	12	3038048		2988048	3088048		10.1016/j.molp.2018.03.1086	Guo et al (2018)
1780	943	Green projected area under drought/before drought stress	12	3038048		2988048	3088048		10.1016/j.molp.2018.03.1100	Guo et al (2018)
1781	943	Relative frequency F2 under drought/before drought stress	12	3038048		2988048	3088048		10.1016/j.molp.2018.03.1110	Guo et al (2018)
1782	943	Relative frequency F14 under drought/before drought stress	12	3040828		2990828	3090828		10.1016/j.molp.2018.03.1113	Guo et al (2018)
1783	943	Relative frequency F3 under drought/before drought stress	12	3044017		2994017	3094017		10.1016/j.molp.2018.03.1109	Guo et al (2018)
1784	943	Green projected area under drought/before drought stress	12	3047848		2997848	3097848		10.1016/j.molp.2018.03.1101	Guo et al (2018)
1785	944	Plant compactness of class 2 under drought/before drought stress	12	3516878		3466878	3566878		10.1016/j.molp.2018.03.1087	Guo et al (2018)
1786	944	Relative frequency F2 under drought/before drought stress	12	3516878		3466878	3566878		10.1016/j.molp.2018.03.1111	Guo et al (2018)
1787		Grain yield under non-stress	12	3581672	3581941	3.53181e+06	3.63181e+06		10.1186/s12284-017-0161-25	Swamy et al (2017)
1788	GWAS NO.243	Dry weight of deep (>30 cm) roots under normal conditions	12	3847039		3797039	3897039		10.1371/journal.pgen.1007268	Li et al (2017)
1789	GWAS NO.243	Dry weight of deep (>30 cm) roots under drought stress	12	3972058		3922058	4022058		10.1371/journal.pgen.1007269	Li et al (2017)
1790	946	Spikelet fertility under drought stress	12	4317026		4267026	4367026		10.1016/j.molp.2018.03.1079	Guo et al (2018)
1791	947	The gradient inhomogeneity under drought/before drought stress	12	4417847		4367847	4467847		10.1016/j.molp.2018.03.1066	Guo et al (2018)
1792	948	Relative frequency F13 under drought/before drought stress	12	4791906		4741906	4841906		10.1016/j.molp.2018.03.1117	Guo et al (2018)
1793	q49	Root dry mass in the 20-30 cm layer	12	4885489		4835489	4935489		10.1371/journal.pone.0078144	Courtois et al (2013)
1794	q49	Root dry mass below 30 cm	12	4885489		4835489	4935489		10.1371/journal.pone.0078145	Courtois et al (2013)
1795	q49	Deep root biomass	12	4885489		4835489	4935489		10.1371/journal.pone.0078146	Courtois et al (2013)
1796	948	The gray entropy under drought/before drought stress	12	4944462		4894462	4994462		10.1016/j.molp.2018.03.1061	Guo et al (2018)
1797	948	The gradient mean variance under drought/before drought stress	12	4990609		4940609	5040609		10.1016/j.molp.2018.03.1074	Guo et al (2018)
1798	949	The gradient inhomogeneity under drought/before drought stress	12	5081921		5031921	5131921		10.1016/j.molp.2018.03.1067	Guo et al (2018)
1799	949	The advantages of the small gradientunder drought/before drought stress	12	5081921		5031921	5131921		10.1016/j.molp.2018.03.1073	Guo et al (2018)
1800	949	The gradient mean variance under drought/before drought stress	12	5081921		5031921	5131921		10.1016/j.molp.2018.03.1075	Guo et al (2018)
1801	949	Ratio of dark green projected area under drought stress to before drought stress	12	5081921		5031921	5131921		10.1016/j.molp.2018.03.1123	Guo et al (2018)
1802	949	The uniformity under drought/before drought stress	12	5091134		5041134	5141134		10.1016/j.molp.2018.03.1058	Guo et al (2018)
1803	949	Green projected area under drought/before drought stress	12	5091134		5041134	5141134		10.1016/j.molp.2018.03.1102	Guo et al (2018)
1804	949	Perimeter/projected area ratio under drought/before drought stress	12	5123817		5073817	5173817		10.1016/j.molp.2018.03.1089	Guo et al (2018)
1805	950	1000-grain weight_ratio under drought/normal condition	12	5556712		5506712	5606712		10.1016/j.molp.2018.03.1127	Guo et al (2018)
1806	GWAS NO.244	Deep root weight rate under normal conditions	12	5809948		5759948	5859948		10.1371/journal.pgen.1007270	Li et al (2017)
1807	951	Total projected area/bounding rectangle area ratio under drought/before drought stress	12	5882576		5832576	5932576		10.1016/j.molp.2018.03.1060	Guo et al (2018)
1808	951	1000-grain weight_ratio under drought/normal condition	12	5909982		5859982	5959982		10.1016/j.molp.2018.03.1128	Guo et al (2018)
1809	951	The uniformity under drought/before drought stress	12	6134578		6084578	6184578		10.1016/j.molp.2018.03.1059	Guo et al (2018)
1810	952	Green leaf area ratio under drought stress	12	6321716		6271716	6371716		10.1016/j.molp.2018.03.1098	Guo et al (2018)
1811	GWAS NO.245	Dry weight of deep (>30 cm) roots under normal conditions	12	6604118		6554118	6654118		10.1371/journal.pgen.1007271	Li et al (2017)
1812	954	Plant compactness of class 2 under drought/before drought stress	12	7053181		7003181	7103181		10.1016/j.molp.2018.03.1088	Guo et al (2018)
1813	955	Relative frequency F13 under drought/before drought stress	12	7299731		7249731	7349731		10.1016/j.molp.2018.03.1118	Guo et al (2018)
1814	955	Relative frequency F14 under drought/before drought stress	12	7310400		7260400	7360400		10.1016/j.molp.2018.03.1114	Guo et al (2018)
1815	955	Relative frequency F13 under drought/before drought stress	12	7310400		7260400	7360400		10.1016/j.molp.2018.03.1119	Guo et al (2018)
1816	955	Plant compactness of class 6 under drought/before drought stress	12	7345920		7295920	7395920		10.1016/j.molp.2018.03.1082	Guo et al (2018)
1817	955	Relative frequency F12 under drought/before drought stress	12	7345920		7295920	7395920		10.1016/j.molp.2018.03.1121	Guo et al (2018)
1818	955	The third moment under drought/before drought stress	12	7522959		7472959	7572959		10.1016/j.molp.2018.03.1090	Guo et al (2018)
1819	955	Light green projected area under drought/before drought stress	12	7522959		7472959	7572959		10.1016/j.molp.2018.03.1094	Guo et al (2018)
1820	q32	Root depth	12	7681309		7631309	7731309		10.1186/s12870-016-0747-y	Phung et al (2016)
1821	956	Biomass_ratio under drought/normal condition	12	7777495		7727495	7827495		10.1016/j.molp.2018.03.1124	Guo et al (2018)
1822	957	The energy under drought/before drought stress	12	8022193		7972193	8072193		10.1016/j.molp.2018.03.1069	Guo et al (2018)
1823	958	Biomass_ratio under drought/normal condition	12	8267903		8217903	8317903		10.1016/j.molp.2018.03.1125	Guo et al (2018)
1824	958	Relative frequency F6 under drought/before drought stress	12	8319714		8269714	8369714		10.1016/j.molp.2018.03.1107	Guo et al (2018)
1825	959	Relative frequency F6 under drought/before drought stress	12	8845279		8795279	8895279		10.1016/j.molp.2018.03.1108	Guo et al (2018)
1826	GWAS NO.246	Dry weight of deep (>30 cm) roots under drought stress	12	8845544		8795544	8895544		10.1371/journal.pgen.1007272	Li et al (2017)
1827	GWAS NO.246	Dry weight of deep (>30 cm) roots under normal conditions	12	8848082		8798082	8898082		10.1371/journal.pgen.1007273	Li et al (2017)
1828	959	Plant compactness of class 4 under drought/before drought stress	12	8854577		8804577	8904577		10.1016/j.molp.2018.03.1083	Guo et al (2018)
1829	959	Relative frequency F7 under drought/before drought stress	12	8868639		8818639	8918639		10.1016/j.molp.2018.03.1106	Guo et al (2018)
1830	GWAS NO.247	Dry weight of deep (>30 cm) roots under normal conditions	12	9940244		9890244	9990244		10.1371/journal.pgen.1007274	Li et al (2017)
1831	GWAS NO.247	Dry weight of deep (>30 cm) roots under normal conditions	12	10002797		9952797	10052797		10.1371/journal.pgen.1007275	Li et al (2017)
1832	GWAS NO.248	Volume of deep (>30 cm) roots under drought stress	12	10117463		10067463	10167463		10.1371/journal.pgen.1007276	Li et al (2017)
1833	GWAS NO.248	Volume of deep (>30 cm) roots under normal conditions	12	10264831		10214831	10314831		10.1371/journal.pgen.1007277	Li et al (2017)
1834	GWAS NO.249	Dry weight of deep (>30 cm) roots under normal conditions	12	11451940		11401940	11501940		10.1371/journal.pgen.1007278	Li et al (2017)
1835	GWAS NO.250	Dry weight of deep (>30 cm) roots under normal conditions	12	12634682		12584682	12684682		10.1371/journal.pgen.1007279	Li et al (2017)
1836	GWAS NO.250	Volume of deep (>30 cm) roots under normal conditions	12	12737215		12687215	12787215		10.1371/journal.pgen.1007280	Li et al (2017)
1837	GWAS NO.251	Volume of deep (>30 cm) roots under drought stress	12	13233910		13183910	13283910		10.1371/journal.pgen.1007281	Li et al (2017)
1838	GWAS NO.251	Dry weight of deep (>30 cm) roots under drought stress	12	13233910		13183910	13283910		10.1371/journal.pgen.1007282	Li et al (2017)
1839	q50	Shoot biomass	12	13430242		13380242	13480242		10.1371/journal.pone.0078147	Courtois et al (2013)
1840	q50	Plant biomass	12	13430242		13380242	13480242		10.1371/journal.pone.0078148	Courtois et al (2013)
1841	GWAS NO.252	Volume of deep (>30 cm) roots under drought stress	12	13741013		13691013	13791013		10.1371/journal.pgen.1007283	Li et al (2017)
1842	GWAS NO.252	Dry weight of deep (>30 cm) roots under drought stress	12	13937714		13887714	13987714		10.1371/journal.pgen.1007284	Li et al (2017)
1843		Grain yield under drought stress	12	14106460	14106553	1.40565e+07	1.41565e+07		10.1186/s12284-017-0161-12	Swamy et al (2017)
1844		Days to flowering under drought stress	12	14106460	14106553	1.40565e+07	1.41565e+07		10.1186/s12284-017-0161-41	Swamy et al (2017)
1845		Days to flowering under drought stress	12	14106460	14106553	1.40565e+07	1.41565e+07		10.1186/s12284-017-0161-54	Swamy et al (2017)
1846	973	1000-grain weight_ratio under drought/normal condition	12	14246260		14196260	14296260		10.1016/j.molp.2018.03.1129	Guo et al (2018)
1847	GWAS NO.253	Dry weight of deep (>30 cm) roots under normal conditions	12	14321014		14271014	14371014		10.1371/journal.pgen.1007285	Li et al (2017)
1848	974	The differential moment under drought/before drought stress	12	14487410		14437410	14537410		10.1016/j.molp.2018.03.1076	Guo et al (2018)
1849	974	The correlation under drought/before drought stress	12	14487410		14437410	14537410		10.1016/j.molp.2018.03.1077	Guo et al (2018)
1850	976	The mean gradient under drought/before drought stress	12	14987961		14937961	15037961		10.1016/j.molp.2018.03.1062	Guo et al (2018)
1851	GWAS NO.254	Volume of deep (>30 cm) roots under normal conditions	12	15821748		15771748	15871748		10.1371/journal.pgen.1007286	Li et al (2017)
1852	GWAS NO.254	Volume of deep (>30 cm) roots under drought stress	12	16073321		16023321	16123321		10.1371/journal.pgen.1007287	Li et al (2017)
1853	981	Light green projected area under drought/before drought stress	12	16704477		16654477	16754477		10.1016/j.molp.2018.03.1095	Guo et al (2018)
1854	982	The correlation under drought/before drought stress	12	17304677		17254677	17354677		10.1016/j.molp.2018.03.1078	Guo et al (2018)
1855	983	1000-grain weight_ratio under drought/normal condition	12	17644455		17594455	17694455		10.1016/j.molp.2018.03.1130	Guo et al (2018)
1856	GWAS NO.255	Dry weight of shallow (<30 cm) roots under drought stress	12	17646958		17596958	17696958		10.1371/journal.pgen.1007288	Li et al (2017)
1857	GWAS NO.255	Dry weight of total roots under drought stress	12	17646958		17596958	17696958		10.1371/journal.pgen.1007289	Li et al (2017)
1858	984	The third moment under drought/before drought stress	12	17836969		17786969	17886969		10.1016/j.molp.2018.03.1091	Guo et al (2018)
1859	985	Light green projected area under drought/before drought stress	12	18060305		18010305	18110305		10.1016/j.molp.2018.03.1096	Guo et al (2018)
1860	q51	Root dry mass in the 20-30 cm layer	12	18332837		18282837	18382837		10.1371/journal.pone.0078149	Courtois et al (2013)
1861	q51	Root dry mass below 30 cm	12	18332837		18282837	18382837		10.1371/journal.pone.0078150	Courtois et al (2013)
1862	q51	Deep root biomass	12	18332837		18282837	18382837		10.1371/journal.pone.0078151	Courtois et al (2013)
1863	GWAS NO.255	Volume of deep (>30 cm) roots under normal conditions	12	18334133		18284133	18384133		10.1371/journal.pgen.1007290	Li et al (2017)
1864	GWAS NO.255	Dry weight of deep (>30 cm) roots under normal conditions	12	18334133		18284133	18384133		10.1371/journal.pgen.1007291	Li et al (2017)
1865	986	Light green projected area under drought/before drought stress	12	18386445		18336445	18436445		10.1016/j.molp.2018.03.1097	Guo et al (2018)
1866	GWAS NO.256	Dry weight of deep (>30 cm) roots under normal conditions	12	18809049		18759049	18859049		10.1371/journal.pgen.1007292	Li et al (2017)
1867	989	The smoothness under drought/before drought stress	12	19527765		19477765	19577765		10.1016/j.molp.2018.03.1080	Guo et al (2018)
1868	GWAS NO.257	Deep root weight rate under normal conditions	12	19531629		19481629	19581629		10.1371/journal.pgen.1007293	Li et al (2017)
1869	989	Yield per plant under drought stress	12	19665545		19615545	19715545		10.1016/j.molp.2018.03.1057	Guo et al (2018)
1870	989	The mean value under drought/before drought stress	12	19787810		19737810	19837810		10.1016/j.molp.2018.03.1092	Guo et al (2018)
1871	990	The mean value under drought/before drought stress	12	19813673		19763673	19863673		10.1016/j.molp.2018.03.1093	Guo et al (2018)
1872	GWAS NO.258	Dry weight of deep (>30 cm) roots under normal conditions	12	20155281		20105281	20205281		10.1371/journal.pgen.1007294	Li et al (2017)
1873	991	Relative frequency F14 under drought/before drought stress	12	20322578		20272578	20372578		10.1016/j.molp.2018.03.1115	Guo et al (2018)
1874	GWAS NO.259	Dry weight of deep (>30 cm) roots under drought stress	12	20989842		20939842	21039842		10.1371/journal.pgen.1007295	Li et al (2017)
1875	995	Green projected area ratio under drought/before drought stress	12	21962895		21912895	22012895		10.1016/j.molp.2018.03.1099	Guo et al (2018)
1876	GWAS NO.260	Deep root weight rate under normal conditions	12	21983008		21933008	22033008		10.1371/journal.pgen.1007296	Li et al (2017)
1877	996	Relative frequency F2 under drought/before drought stress	12	22198271		22148271	22248271		10.1016/j.molp.2018.03.1112	Guo et al (2018)
1878	998	Relative frequency F13 under drought/before drought stress	12	22841099		22791099	22891099		10.1016/j.molp.2018.03.1120	Guo et al (2018)
1879	998	Relative frequency F14 under drought/before drought stress	12	23052536		23002536	23102536		10.1016/j.molp.2018.03.1116	Guo et al (2018)
1880	1000	The smoothness under drought/before drought stress	12	23597669		23547669	23647669		10.1016/j.molp.2018.03.1081	Guo et al (2018)
1881	GWAS NO.261	Deep root weight rate under drought stress	12	23900622		23850622	23950622		10.1371/journal.pgen.1007297	Li et al (2017)
1882	1002	Fractal dimension after image croppingunder drought/before drought stress	12	24291550		24241550	24341550		10.1016/j.molp.2018.03.1103	Guo et al (2018)
1883	GWAS NO.262	Dry weight of deep (>30 cm) roots under drought stress	12	25394826		25344826	25444826		10.1371/journal.pgen.1007298	Li et al (2017)
1884	1007	Plant compactness of class 4 under drought/before drought stress	12	25976978		25926978	26026978		10.1016/j.molp.2018.03.1084	Guo et al (2018)
1885	GWAS NO.263	Dry weight of deep (>30 cm) roots under normal conditions	12	26024012		25974012	26074012		10.1371/journal.pgen.1007299	Li et al (2017)
1886	GWAS NO.263	Dry weight of deep (>30 cm) roots under normal conditions	12	26219915		26169915	26269915		10.1371/journal.pgen.1007300	Li et al (2017)
1887	GWAS NO.264	Volume of deep (>30 cm) roots under normal conditions	12	26819053		26769053	26869053		10.1371/journal.pgen.1007301	Li et al (2017)
1888	1011	Plant compactness of class 4 under drought/before drought stress	12	27210793		27160793	27260793		10.1016/j.molp.2018.03.1085	Guo et al (2018)
1889	q54	Number of roots per tiller	12	27338111		27288111	27388111		10.1186/s12870-016-0747-y	Phung et al (2016)
	Associations identified in the present paper are highlighted in red
	Overlap between the association detected in the present study and the others are marked by an "x"
